# Supplementary material for: Assessing the Biological Significance of Gene Expression Signatures and Co-Expression Modules by Studying Their Network Properties
Source: PLoS One. 2011 Mar 7;6(3):e17474. doi: 10.1371/journal.pone.0017474 (PMC3049771; doi:10.1371/journal.pone.0017474)
Supplement: File S1 — Signature parameters. Excel file containing all the signatures analysed with the values of the four network parameters. (XLS) [file pone.0017474.s001.xls]

## Sheet: all_lists_matrix_parameters.txt
### Assesing the biological significance of gene expression signatures and co-expression modules by studying their network properties. (Pablo Minguez and Joaquin Dopazo)
### Results for the LISTS.
### All lists in this file where downloaded from L2L database (http://depts.washington.edu/l2l/)
### Lists are classified as cancer, noncancer, upregulated and dowregulated lists. The annotation overlaps, e.g. a list can be cancer and upregulated.
### The pvalues correspond to the assessment of each parameter distribution against a reference distribution
### The test direction indicates the direction for the interpretation of the test results:
### < means list distribution is smaller than the reference distribution with the given pvalue
### > means list distribution is greater than the reference distribution with the given pvalue
## CANCER LISTS
#List_id	Connections degree (mean)	Connections degree (pvalue)	Connections degree (test direction)	Betweenness (mean)	Betweenness (pvalue)	Betweeness (test direction)	Clustering coefficient (mean)	Clustering coefficient (pvalue)	Clustering coefficient (test direction)	Number of components (mean)
o6bg_resist_medulloblastoma_up	0.210526	0.9929	<	0.000348554	0.8894	<	0	0.9998	<	0.894737
hdaci_colon_sul12hrs_up	0	0.4141	<	0	0.7671	<	0	NA	NA	1
tpa_resist_late_dn	0.90625	0.147	>	0.00146559	0.0486	>	0	0.9947	<	0.5625
senescence_hff_dn	2.66981	<0.001	>	0.0104773	<0.001	>	0.0471269	0.0004	>	0.25
hdaci_colon_tsa12hrs_dn	0	0.9802	<	0	0.9942	<	0	NA	NA	1
p53genes_all	1.22222	<0.001	>	0.00953566	0.0983	>	0.12963	0.0904	>	0.444444
brca1_overexp_dn	1.53968	0.0016	>	0.0108077	<0.001	>	0.0012214	0.9372	<	0.34127
sarcomas_schwannoma_dn	0	0.8784	<	0	0.9654	<	0	NA	NA	1
5fu_resist_gastric_dn	0	0.7718	<	0	0.932	<	0	NA	NA	1
hdaci_colon_sul48hrs_up	0.698413	0.9626	>	0.00151252	0.5646	>	0.047619	0.2594	>	0.666667
hdaci_colon_cur24hrs_up	1.12821	0.0001	>	0.0156919	0.0012	>	0	0.997	<	0.461538
hdaci_colon_cluster5	0.428571	0.3822	>	0.00093985	0.9536	<	0	0.9999	<	0.785714
hdaci_colon_sul2hrs_dn	0	0.8233	<	0	0.9485	<	0	NA	NA	1
sarcomas_synovial_dn	0.666667	0.0195	>	0.00299625	0.7544	>	0	0.9997	<	0.666667
gh_exogenous_early_up	4.85714	<0.001	>	0.0160088	<0.001	>	0	0.9937	<	0.238095
bcrabl_hl60_affy_up	0.375	0.5064	>	0.00182039	0.943	>	0	0.9999	<	0.8125
hdaci_colon_cur30min_dn	0.8	0.044	>	0.05	0.6749	>	0	1	>	0.6
hdaci_colon_tsabut_dn	0.88	0.0024	>	0.0129927	0.0981	>	0	0.9986	<	0.56
sarcomas_liposarcoma_dn	0	0.8413	<	0	0.9541	<	0	NA	NA	1
hdaci_colon_tsa2hrs_up	0.5	0.779	>	0.000655799	0.7321	>	0	0.999	<	0.75
breastca_two_classes	2	<0.001	>	0.00682888	<0.001	>	0.0339609	0.0002	>	0.27907
bap_hepg2_up	2.88889	<0.001	>	0.00853582	<0.001	>	0	0.993	<	0.402778
adr_res_xenografts_dn	0	0.9802	<	0	0.9942	<	0	NA	NA	1
5fu_resist_gastric_up	0.782609	0.0134	>	0.00151889	0.2579	>	0	0.9988	<	0.652174
scchn_hpvpos_dn	0.333333	0.6001	>	0.00157233	0.9286	>	0	0.9999	<	0.833333
p21_middle_dn	0.4	0.0726	>	0	0.9157	<	0	NA	NA	0.8
hdaci_colon_cur12hrs_dn	0	0.9868	<	0	0.9961	<	0	NA	NA	1
hdaci_colon_but48hrs_dn	1.04762	0.7799	>	0.00384691	0.1549	>	0	0.9416	<	0.488095
p21_early_dn	0.363636	0.5351	>	0.00211416	0.9032	>	0	0.9999	<	0.818182
bcnu_glioma_nomgmt_24hrs_up	0.363636	0.5351	>	0.00211416	0.9032	>	0	0.9999	<	0.818182
et743_sarcoma_resist_up	0	0.9737	<	0	0.9922	<	0	NA	NA	1
hdaci_colon_cur30min_up	0	0.9868	<	0	0.9961	<	0	NA	NA	1
bcnu_glioma_nomgmt_48hrs_up	0.333333	0.6001	>	0.00157233	0.9286	>	0	0.9999	<	0.833333
hdaci_colon_but12hrs_dn	1.15625	0.0026	>	0.00601454	0.0094	>	0.0364583	0.4507	>	0.453125
p21_early_up	0.571429	0.1221	>	0.010989	0.776	>	0	1	>	0.714286
hdaci_colon_cur16hrs_dn	0	0.977	<	0	0.9932	<	0	NA	NA	1
sarcomas_histiocytoma_up	0.833333	0.0234	>	0.0267296	0.2384	>	0	0.9996	<	0.583333
brca2kd_dn	0	0.977	<	0	0.9932	<	0	NA	NA	1
sarcomas_synovial_up	0	0.8596	<	0	0.9597	<	0	NA	NA	1
hdaci_colon_tsa12hrs_up	0	0.8413	<	0	0.9541	<	0	NA	NA	1
hdaci_colon_tsa2hrs_dn	0.444444	0.391	>	0.000829187	0.8859	>	0	0.9996	<	0.777778
brca1_overexp_up	1.45455	<0.001	>	0.00675265	<0.001	>	0.0225108	0.7263	>	0.357576
gh_exogenous_early_dn	0	0.977	<	0	0.9932	<	0	NA	NA	1
hdaci_colon_sul16hrs_dn	0.933333	0.2625	>	0.00423729	0.0956	>	0.0666667	0.2864	>	0.577778
brca1_sw480_dn	1.15789	<0.001	>	0.00418264	0.1686	>	0.122807	0.0904	>	0.473684
gh_exogenous_late_up	0	0.015	<	0	0.3948	<	0	NA	NA	1
vhl_rcc_up	0.60274	0.0318	<	0.000187726	0.0183	<	0	0.9761	<	0.69863
17aag_ovca_dn	1.41772	0.0003	>	0.0167328	<0.001	>	0.0540084	0.0257	>	0.43038
stress_p53_specific_up	0.363636	0.5351	>	0.00211416	0.9032	>	0	0.9999	<	0.818182
gh_exogenous_middle_up	0.444444	0.0019	<	0.000215332	0.0395	<	0	0.9832	<	0.777778
hdaci_colon_tsa48hrs_dn	0.666667	0.0798	>	0.0208333	0.7247	>	0	1	>	0.666667
et743_sarcoma_resist_dn	0	0.9868	<	0	0.9961	<	0	NA	NA	1
hdaci_colon_tsa30min_dn	0	0.8784	<	0	0.9654	<	0	NA	NA	1
hdaci_colon_cur16hrs_up	0	0.9901	<	0	0.9971	<	0	NA	NA	1
cantharidin_dn	0.682927	0.6935	<	0.000470249	0.6523	<	0	0.999	<	0.658537
bcnu_glioma_mgmt_24hrs_up	0.571429	0.1221	>	0.010989	0.776	>	0	1	>	0.714286
mmc_res_xenografts_up	0.666667	0.1526	>	0.0208333	0.7168	>	0	0.9999	<	0.666667
gh_exogenous_any_up	1.62264	0.0249	>	0.00126537	0.2655	>	0	0.8792	<	0.553459
hdaci_colon_cursul_dn	0	0.8413	<	0	0.9541	<	0	NA	NA	1
tpa_resist_middle_up	0.761905	0.0332	>	0.00128071	0.2199	>	0	0.9982	<	0.619048
hdaci_colon_cur2hrs_up	1.21429	0.0001	>	0.00347933	0.0068	>	0	0.9978	<	0.535714
brca1_sw480_up	0.88	0.0088	>	0.0059854	0.0632	>	0.0666667	0.1231	>	0.6
sarcomas_histiocytoma_dn	0	0.9901	<	0	0.9971	<	0	NA	NA	1
gh_exogenous_late_dn	0.358974	0.166	<	0.000182889	0.343	<	0	0.9992	<	0.820513
p21_late_dn	0	0.9802	<	0	0.9942	<	0	NA	NA	1
hdaci_colon_tsabut_up	0.680851	0.8714	>	0.00117402	0.6267	>	0	0.9975	<	0.659574
sarcomas_liposarcoma_up	0	0.9901	<	0	0.9971	<	0	NA	NA	1
sarcomas_gistromal_dn	0.5	0.1679	>	0.00657895	0.8153	>	0	1	>	0.75
hdaci_colon_but16hrs_dn	1.43478	0.0069	>	0.0240283	<0.001	>	0.0634058	0.1614	>	0.347826
vlb_res_xenografts_up	0.666667	0.0234	>	0.00314465	0.6297	>	0	0.9997	<	0.666667
dox_resist_gastric_up	0.875	0.0389	>	0.00587203	0.0354	>	0	0.9984	<	0.5625
vcr_res_xenografts_dn	0	0.9901	<	0	0.9971	<	0	NA	NA	1
acnu_res_xenografts_up	0	0.9868	<	0	0.9961	<	0	NA	NA	1
hdaci_colon_tsa24hrs_dn	0	0.9835	<	0	0.9951	<	0	NA	NA	1
hdaci_colon_but48hrs_up	1.16216	0.0029	>	0.00192977	0.0273	>	0.0432432	0.3204	>	0.5
et743_sarcoma_24hrs_dn	1.77083	0.0002	>	0.0181936	<0.001	>	0.0320437	0.0194	>	0.302083
hdaci_colon_but30min_dn	0.2	0.5396	<	0.000295858	0.7794	<	0	0.9998	<	0.9
hdaci_colon_tsa_dn	0.765957	0.662	>	0.00177133	0.3014	>	0	0.9966	<	0.638298
sarcomas_leiomyosarcoma_up	0	0.8784	<	0	0.9654	<	0	NA	NA	1
hdaci_colon_cluster2	0.75	0.0344	>	0.0197368	0.7846	>	0	1	>	0.625
tpa_resist_middle_dn	1.08571	0.6694	>	0.00680399	0.0247	>	0	0.9282	<	0.504762
et743_sarcoma_dn	2.68217	<0.001	>	0.00675555	<0.001	>	0.029428	<0.001	>	0.263566
bap_hepg2_dn	3.33333	<0.001	>	0.00785938	<0.001	>	0	0.9942	<	0.403509
senescence_hff_up	0.846847	0.1494	<	0.000270586	0.0107	<	0.0039039	0.5959	>	0.603604
brca2_brca1_up	0.325581	0.8613	<	0.000162439	0.6562	<	0	0.9992	<	0.837209
bep_mcf7_up	0	0.9868	<	0	0.9961	<	0	NA	NA	1
serum_fibroblast_core_up	1.57303	0.0158	>	0.00844284	<0.001	>	0.0281077	0.0003	>	0.38764
hdaci_colon_but2hrs_dn	0	0.8058	<	0	0.943	<	0	NA	NA	1
hdaci_colon_cur48hrs_up	0.981818	0.2135	>	0.00180673	0.1727	>	0.0242424	0.3624	>	0.581818
et743_resist_up	0.421053	0.1827	>	0.000697107	0.877	>	0	0.9997	<	0.789474
hdaci_colon_cluster4	0.4	0.4643	>	0.00294118	0.8785	>	0	0.9999	<	0.8
hdaci_colon_cluster7	0.833333	0.0041	>	0.00786164	0.3062	>	0	0.9996	<	0.583333
cis_resist_lung_up	0	0.8233	<	0	0.9485	<	0	NA	NA	1
tpa_resist_early_up	0.551724	0.6002	>	0.00330154	0.2503	>	0	0.9988	<	0.724138
brca1_overexp_prostate_up	1.11724	0.6368	>	0.0059968	0.0056	>	0.00377668	0.9155	>	0.482759
htert_dn	0.368421	0.2023	<	0.000435954	0.5489	<	0	0.9989	<	0.815789
hypoxia_normal_up	1.44681	0.0001	>	0.00480005	0.0007	>	0.00656028	0.7097	>	0.345745
hdaci_colon_sul12hrs_dn	0.4	0.763	>	0.00299625	0.7349	>	0	0.9996	<	0.8
bcnu_glioma_nomgmt_48hrs_dn	0.666667	0.3903	>	0.00472335	0.158	>	0	0.9986	<	0.666667
hdaci_colon_sul_dn	1.31944	0.0206	>	0.00959265	<0.001	>	0.0212963	0.7638	>	0.388889
p53genes_arrest	1.2	0.0327	>	0	0.9951	<	0.6	0.003	>	0.6
cis_xpc_up	1.00741	0.9714	>	0.000917923	0.098	<	0	0.9086	<	0.533333
hdaci_colon_cluster6	0.666667	0.0542	>	0.000490737	0.483	>	0	0.9988	<	0.666667
cis_xpc_dn	1.09524	0.276	>	0.000576813	0.0185	<	0.0196429	0.7319	>	0.47619
bcrabl_hl60_cdna_dn	1.05556	0.0001	>	0.00697958	0.097	>	0.0833333	0.2541	>	0.5
et743_sarcoma_24hrs_up	0	0.9737	<	0	0.9922	<	0	NA	NA	1
adipocyte_brca_dn	0	0.977	<	0	0.9932	<	0	NA	NA	1
hdaci_colon_tsa_up	0.746269	0.3093	<	0.00096113	0.3073	<	0	0.9667	<	0.626866
hdaci_colon_sul48hrs_dn	0.736842	0.5303	>	0.000990805	0.2468	>	0	0.9975	<	0.631579
et743_sarcoma_48hrs_dn	1.9521	<0.001	>	0.0110009	<0.001	>	0.0337801	<0.001	>	0.305389
hypoxia_rcc_up	0.6	0.0173	<	0.000365675	0.0282	<	0	0.9761	<	0.7
bap_mcf7_up	0.205128	0.0065	<	7.31556e-05	0.2042	<	0	0.9994	<	0.897436
hdaci_colon_sul24hrs_up	0.285714	0.805	<	0.000102223	0.6346	<	0	0.9994	<	0.857143
ifnalpha_resist_dn	0	0.8058	<	0	0.943	<	0	NA	NA	1
bcnu_glioma_mgmt_48hrs_dn	1.22059	0.6398	>	0.0065813	0.0036	>	0.0242647	0.6483	>	0.448529
gh_exogenous_any_dn	0.291667	0.0218	<	9.654e-05	0.1904	<	0	0.9927	<	0.854167
serum_fibroblast_cellcycle	1.60714	0.0007	>	0.00789717	0.0003	>	0.0678726	0.0016	>	0.366071
tpa_sens_early_up	0.4	0.8946	>	0.000153335	0.6346	<	0	0.9994	<	0.8
adipocyte_brca_up	0.25	0.497	>	0	0.9922	<	0	NA	NA	0.875
hdaci_colon_cur24hrs_dn	0	0.8976	<	0	0.971	<	0	NA	NA	1
gh_autocrine_dn	0.453333	0.0001	<	6.42213e-05	0.0026	<	0	0.9784	<	0.786667
breastca_three_classes	0.894737	0.0028	>	0.00420101	0.069	>	0	0.998	<	0.552632
gh_exogenous_all_up	0	0.0273	<	0	0.4507	<	0	NA	NA	1
vcr_res_xenografts_up	0	0.9868	<	0	0.9961	<	0	NA	NA	1
hdaci_colon_sul24hrs_dn	1.01299	0.7444	>	0.00340179	0.2777	>	0.0408163	0.2928	>	0.545455
et743_sarcoma_72hrs_up	0.52	0.4556	<	0.000187394	0.413	<	0	0.9986	<	0.74
refractory_gastric_up	0.464286	0.2939	<	0.000204701	0.4914	<	0	0.9978	<	0.785714
hdaci_colon_cursul_up	0.416667	0.97	>	0.00282205	0.5561	>	0	0.9994	<	0.791667
mtx_res_xenografts_up	0	0.9901	<	0	0.9971	<	0	NA	NA	1
cis_resist_gastric_up	1.375	<0.001	>	0.0133495	0.0375	>	0	0.9992	<	0.4375
sarcomas_leiomyosarcoma_dn	0	0.9901	<	0	0.9971	<	0	NA	NA	1
brca_brca1_pos	0.788732	0.2059	<	0.0015176	0.3044	<	0	0.9644	<	0.619718
hdaci_colon_but24hrs_up	0.716981	0.7153	>	0.000299265	0.5565	<	0.0566038	0.2594	>	0.679245
hdaci_colon_cur_up	1.28889	0.2526	>	0.00889684	0.0009	>	0.0062963	0.6559	>	0.433333
bap_mcf7_dn	3	<0.001	>	0.00435059	<0.001	>	0	0.9863	<	0.34375
resistance_xenografts_up	0.235294	0.9985	<	0.000498504	0.9133	<	0	0.9998	<	0.882353
cpm_res_xenografts_up	0	0.9835	<	0	0.9951	<	0	NA	NA	1
sarcomas_schwannoma_up	0.571429	0.2292	>	0.010989	0.7677	>	0	0.9999	<	0.714286
bcnu_glioma_mgmt_24hrs_dn	0.482759	0.815	>	0.000641966	0.6914	>	0	0.999	<	0.793103
senescence_hela_up	0.931034	0.4798	<	0.000376243	0.0191	<	0	0.9326	<	0.594828
bep_mcf7_dn	0.8	0.0199	>	0.0082397	0.2274	>	0	0.9992	<	0.6
hdaci_colon_but12hrs_up	0.4375	0.9113	>	0.000337473	0.8952	<	0	0.9994	<	0.78125
sarcomas_leiomyosarcoma_calp_dn	0	0.9802	<	0	0.9942	<	0	NA	NA	1
hdaci_colon_cluster9	0.424242	0.7954	>	0.000184026	0.6861	<	0	0.9994	<	0.787879
dox_resist_gastric_dn	0	0.8233	<	0	0.9485	<	0	NA	NA	1
gh_autocrine_up	0.666667	0.008	<	0.000582642	0.1293	<	0	0.9483	<	0.676471
tpa_resist_early_dn	0.864865	0.3783	>	0.00384924	0.0182	>	0	0.9944	<	0.581081
hypoxia_rcc_novhl_up	0.790698	0.402	>	0.00102878	0.6427	>	0.0348837	0.1513	>	0.627907
scchn_hpvneg_up	0	0.7392	<	0	0.9211	<	0	NA	NA	1
p21_any_dn	0.857143	0.0066	>	0.00138002	0.1889	>	0	0.9982	<	0.6
bcnu_glioma_mgmt_48hrs_up	0.941176	0.0022	>	0.00448654	0.1417	>	0	0.9993	<	0.588235
brca_brca1_neg	0.76	0.2267	<	0.000329965	0.024	<	0	0.9438	<	0.62
hdaci_colon_but2hrs_up	0.695652	0.9284	>	0.000462067	0.5792	>	0	0.9972	<	0.673913
bcrabl_hl60_affy_dn	0	0.8413	<	0	0.9541	<	0	NA	NA	1
et743_sarcoma_72hrs_dn	2.18719	<0.001	>	0.009735	<0.001	>	0.0335494	0.0002	>	0.251232
cantharidin_up	0	0.8058	<	0	0.943	<	0	NA	NA	1
et743_resist_dn	0.952381	0.0142	>	0.00390034	0.0486	>	0	0.9976	<	0.595238
refractory_gastric_dn	0.8	0.044	>	0.05	0.6749	>	0	1	>	0.6
hdaci_colon_tsa48hrs_up	0.421053	0.9369	>	0.000697107	0.8268	>	0	0.9996	<	0.789474
hdaci_colon_sul16hrs_up	0.380952	0.987	<	0.000506586	0.891	>	0	0.9996	<	0.809524
senescence_rep-ind_up	0	0.5236	<	0	0.8232	<	0	NA	NA	1
sarcomas_gistromal_up	0	0.8233	<	0	0.9485	<	0	NA	NA	1
p21_p53_late_dn	0.857143	0.0055	>	0.010989	0.7677	>	0	0.9999	<	0.571429
bcnu_glioma_nomgmt_24hrs_dn	0	0.9737	<	0	0.9922	<	0	NA	NA	1
cancer_neoplastic_meta_up	1.30556	0.0001	>	0.00880991	<0.001	>	0	0.9912	<	0.430556
hdaci_colon_cur12hrs_up	0	0.8233	<	0	0.9485	<	0	NA	NA	1
serum_fibroblast_core_dn	0.88189	0.3094	<	0.00170522	0.236	<	0	0.9194	<	0.582677
17aag_ovca_up	1.1	0.0001	>	0.0177943	<0.001	>	0	0.9964	<	0.475
hpv_high-risk_up	0	0.8058	<	0	0.943	<	0	NA	NA	1
cis_res_xenografts_up	0	0.9835	<	0	0.9951	<	0	NA	NA	1
metastasis_adenocarc_dn	0.705882	0.0736	>	0.000335495	0.8484	<	0.0882353	0.0787	>	0.676471
hdaci_colon_but16hrs_up	0.666667	0.2281	>	0.000613422	0.6439	>	0	0.9988	<	0.69697
hdaci_colon_sul2hrs_up	1	0.0091	>	0.0625	0.7191	>	0	1	>	0.5
et743_sarcoma_up	0.878788	0.1428	>	0.00139266	0.0258	>	0	0.995	<	0.560606
tpa_sens_late_up	0.913043	0.0013	>	0.00286041	0.0936	>	0	0.9976	<	0.565217
brca1_overexp_prostate_dn	1.24706	0.0318	>	0.0109948	<0.001	>	0.04	0.0048	>	0.494118
senescence_hela_dn	2.52444	<0.001	>	0.0080336	<0.001	>	0.0388767	0.0001	>	0.253333
cis_resist_lung_dn	0.4	0.4643	>	0.00294118	0.8785	>	0	0.9999	<	0.8
o6bg_resist_medulloblastoma_dn	1.08696	0.0001	>	0.0151382	0.0004	>	0	0.9968	<	0.478261
senescence_rep-ind_dn	2.10526	<0.001	>	0.0137172	<0.001	>	0.0669008	0.0002	>	0.255639
scchn_hpvneg_dn	0.25	0.992	>	0.000606796	0.9307	<	0	0.9999	<	0.875
5fu_res_xenografts_up	0	0.9901	<	0	0.9971	<	0	NA	NA	1
tpa_sens_late_dn	1.53586	0.003	>	0.00602264	0.0001	>	0.0140395	0.1442	>	0.379747
hdaci_colon_cluster1	0.5	0.1679	>	0.00657895	0.8153	>	0	1	>	0.75
hdaci_colon_cluster3	0	0.9868	<	0	0.9961	<	0	NA	NA	1
tpa_sens_middle_up	1.20635	0.0087	>	0.0112682	0.0004	>	0	0.9939	<	0.460317
et743_sarcoma_6hrs_up	0.190476	0.966	<	0.000253293	0.8604	<	0	0.9998	<	0.904762
bcrabl_hl60_cdna_up	0.625	0.0067	>	0.00121359	0.7953	>	0	0.9997	<	0.6875
hdaci_colon_cluster10	0.3	0.8021	<	0.00118343	0.7737	>	0	0.9996	<	0.85
hdaci_colon_sul30min_dn	0.173913	0.3868	<	0.000189861	0.7148	<	0	0.9998	<	0.913043
p21_p53_middle_dn	0.8	0.0455	>	0.00414201	0.7197	>	0.116667	0.032	>	0.65
hdaci_colon_sul_up	0.741573	0.1974	<	0.00083697	0.0623	<	0.0337079	0.4202	>	0.651685
metastasis_adenocarc_up	0.410256	0.9917	<	0.0006584	0.8964	>	0	0.9992	<	0.794872
brca2_brca1_dn	0.684211	0.4863	>	0.000951173	0.4973	>	0	0.9984	<	0.710526
brca_prognosis_neg	0.717949	0.1652	<	0.000780455	0.3058	<	0	0.9598	<	0.641026
scchn_hpvpos_up	1.75	0.0001	>	0.0291262	0.0012	>	0.197917	<0.001	>	0.4375
hdaci_colon_but24hrs_dn	1.47727	0.0024	>	0.0172141	<0.001	>	0.0200758	0.6838	>	0.363636
p21_p53_early_dn	0.571429	0.0125	>	0.00093985	0.961	>	0	0.9999	<	0.714286
brca_prognosis_pos	0	0.0317	<	0	0.4659	<	0	NA	NA	1
sarcomas_leiomyosarcoma_calp_up	0	0.9802	<	0	0.9942	<	0	NA	NA	1
hdaci_colon_cur_dn	0.833333	0.4068	>	0.00564409	0.1762	>	0	0.9988	<	0.666667
hdaci_colon_tsa24hrs_up	0	0.9835	<	0	0.9951	<	0	NA	NA	1
p21_any_up	0.444444	0.3885	>	0.0042735	0.8542	>	0	0.9999	<	0.777778
hdaci_colon_cluster8	0	0.9835	<	0	0.9951	<	0	NA	NA	1
ra_saha_up	0	0.9835	<	0	0.9951	<	0	NA	NA	1
p53genes_apoptosis	0	0.9868	<	0	0.9961	<	0	NA	NA	1
tpa_resist_late_up	1.04	0.0013	>	0.0080292	0.1845	>	0	0.9988	<	0.48
cancer_undifferentiated_meta_up	1.5443	<0.001	>	0.0135145	<0.001	>	0.062387	0.1122	>	0.367089
hdaci_colon_but_up	1.42647	0.0336	>	0.0052291	0.0057	>	0.0233543	0.2138	>	0.382353
hdaci_colon_but_dn	1.84127	<0.001	>	0.0106308	<0.001	>	0.0275048	0.0094	>	0.31746
p21_p53_any_dn	1.48837	<0.001	>	0.0167041	0.0001	>	0.0930233	0.0306	>	0.418605
htert_up	0.3	0.0685	<	0.000101488	0.3219	<	0	0.9992	<	0.85
hpv_hnscc_up	0.529412	0.871	<	0.000391411	0.7588	<	0	0.9986	<	0.735294
## NONCANCER LISTS
#List_id	Connections degree (mean)	Connections degree (pvalue)	Connections degree (test direction)	Betweenness (mean)	Betweenness (pvalue)	Betweeness (test direction)	Clustering coefficient (mean)	Clustering coefficient (pvalue)	Clustering coefficient (test direction)	Number of components (mean)
uvb_nhek4_6hrs_up	0.709677	0.0079	>	0.00379945	0.1984	>	0	0.9986	<	0.645161
heartfailure_atria_dn	0.93617	0.106	<	0.00298051	0.343	>	0.0414894	0.0565	>	0.606383
uv-cmv_unique_hcmv_6hrs_dn	1.05405	0.0029	>	0.00186801	0.0851	>	0.00990991	0.4819	>	0.486486
ifnalpha_nl_up	0.714286	0.1889	>	0.00869832	0.0416	>	0	0.9984	<	0.642857
human_tissue_testis	0.576923	0.6694	<	0.000528733	0.6574	>	0	0.9972	<	0.730769
oxstress_rpe_h2o2hne_dn	0.594595	0.4503	>	0.00215183	0.4015	>	0	0.9986	<	0.702703
bleo_human_lymph_high_24hrs_dn	0	0.9901	<	0	0.9971	<	0	NA	NA	1
alk1_hmvec_4hr_dn	0.623377	0.0141	<	0.000351124	0.0841	<	0	0.9621	<	0.701299
middleage_up	0	0.8784	<	0	0.9654	<	0	NA	NA	1
cmv_hcmv_timecourse_48hrs_up	0.36	0.1117	<	0.000102215	0.2728	<	0	0.9989	<	0.82
mms_human_lymph_high_4hrs_dn	1	0.0091	>	0.0625	0.7191	>	0	1	>	0.5
4nqo-gamma_fibro_up	0	0.9901	<	0	0.9971	<	0	NA	NA	1
et743pt650_breastca_dn	0.75	0.0043	>	0.00657895	0.8153	>	0	1	>	0.625
adipogenesis_hmsc_class3_up	0.76	0.4345	>	0.000851789	0.5437	>	0	0.9975	<	0.62
4nqo_unique_fibro_up	0	0.4141	<	0	0.7671	<	0	NA	NA	1
il1_cornea_up	0.823529	0.3309	>	0.00164434	0.0947	>	0	0.9947	<	0.602941
uvc_low_c2_dn	0.266667	0.7589	>	0.000749064	0.9629	<	0	0.9999	<	0.866667
uvc_high_b2_up	0	0.9835	<	0	0.9951	<	0	NA	NA	1
cmv_24hrs_up	1.22388	0.0007	>	0.00929789	0.0025	>	0.0636816	0.0915	>	0.432836
stress_genotoxic_specific_dn	0.486486	0.6514	>	0.00133414	0.6283	>	0.0630631	0.0836	>	0.783784
stress_ionizing_specific_dn	0	0.9868	<	0	0.9961	<	0	NA	NA	1
adipogenesis_hmsc_class5_up	0.571429	0.2292	>	0.010989	0.7677	>	0	0.9999	<	0.714286
h2o2_csbdiff_c2	1.07143	0.0005	>	0.0152476	0.0084	>	0	0.998	<	0.464286
gh_igf_chondrocytes_up	0.727273	0.0673	>	0.0211416	0.2129	>	0	0.9996	<	0.636364
uvc_high_d4_dn	0.3	0.4558	<	0.000981055	0.7025	>	0	0.9992	<	0.85
dac_cgi_fibro_up	0	0.9868	<	0	0.9961	<	0	NA	NA	1
dac_ifn_bladder_up	0	0.7235	<	0	0.9157	<	0	NA	NA	1
heartfailure_ventricles_up	0	0.9802	<	0	0.9942	<	0	NA	NA	1
nf90_up	0.714286	0.1889	>	0.001228	0.1166	>	0	0.9984	<	0.714286
bleo_human_lymph_high_4hrs_dn	0.6	0.0148	>	0.00294118	0.8744	>	0	1	>	0.7
scar_fibro_up	0.5	0.1679	>	0.00657895	0.8153	>	0	1	>	0.75
mbd_targets_mbd2	0	0.9868	<	0	0.9961	<	0	NA	NA	1
tgfbeta_c4_up	0.4	0.4643	>	0.00294118	0.8785	>	0	0.9999	<	0.8
uvc_high_d2_dn	0.965517	0.0036	>	0.0124725	0.0438	>	0	0.9984	<	0.517241
bay-il2_pbmc_middle_dn	0.25	0.9375	>	0.000166003	0.81	<	0	0.9998	<	0.875
ribavirin_rsv_dn	0.631579	0.1961	>	0.0012286	0.25	>	0	0.9984	<	0.684211
ad12_48hrs_dn	0.625	0.0287	>	0.00606796	0.4066	>	0	0.9996	<	0.6875
as3_fibro_dn	1.0303	<0.001	>	0.00539811	0.0778	>	0	0.9982	<	0.484848
oldonly_fibro_up	0.344828	0.8943	<	0.000183419	0.7746	<	0	0.9996	<	0.827586
stress_arsenic_specific_dn	0.37037	0.652	<	0.000687994	0.8095	>	0	0.9992	<	0.851852
cmv-chx_hcmv_6hrs_dn	0.571429	0.0527	>	0.00281955	0.921	>	0	0.9999	<	0.714286
cmv-chx_hcmv_6hrs_up	0	0.9901	<	0	0.9971	<	0	NA	NA	1
il1_cornea_dn	0.245614	0.0021	<	5.70347e-05	0.1029	<	0	0.9992	<	0.877193
uvb_nhek3_c6	0.08	0.1522	<	0	0.436	<	0	NA	NA	0.96
uvc_xpcs_8hr_up	1.13208	0.0108	>	0.0122128	0.0015	>	0.0440252	0.4507	>	0.528302
platelet_expressed	0.5625	0.683	>	0.00107991	0.4914	>	0	0.999	<	0.75
pituitary_fetal_up	0.461538	0.3407	>	0.00360577	0.9075	>	0	0.9999	<	0.769231
cmv_hcmv_timecourse_16hrs_up	0.52381	0.6238	<	0.00154267	0.6229	<	0	0.9986	<	0.738095
ifnalpha_nl_dn	0.571429	0.1221	>	0.010989	0.776	>	0	1	>	0.714286
bleo_human_lymph_high_4hrs_up	0.615385	0.0953	>	0.000903459	0.6006	>	0	0.999	<	0.730769
human_tissue_heart	0.4	0.2755	>	0	0.9951	<	0	NA	NA	0.8
dex_keratinocyte_1hr_dn	0	0.7886	<	0	0.9375	<	0	NA	NA	1
cmv_hcmv_timecourse_10hrs_dn	0	0.7235	<	0	0.9157	<	0	NA	NA	1
uvb_nhek3_c3	0.444444	0.1513	>	0.000829187	0.8499	>	0	0.9997	<	0.777778
oldage_up	0	0.9901	<	0	0.9971	<	0	NA	NA	1
bay-il2_pbmc_late_dn	1.07865	0.7932	>	0.000792919	0.3183	<	0.0389513	0.0874	>	0.539326
ad12_12hrs_dn	1.52381	<0.001	>	0.0233029	0.9094	>	0	1	>	0.238095
ageing_kidney_dn	0.52459	0.0042	<	0.000370892	0.0955	<	0	0.9761	<	0.737705
caries_pulp_dn	0.705882	0.5077	>	0.000448912	0.6219	>	0	0.9972	<	0.647059
uvc_ttd_8hr_up	0.25	0.992	>	0.000606796	0.9307	<	0	0.9998	<	0.875
ageing_lymph_dn	0.285714	0.7119	>	0.00093985	0.961	>	0	0.9999	<	0.857143
ifnalpha_hcc_dn	0.5	0.1679	>	0.00657895	0.8153	>	0	1	>	0.75
uvc_xpcs_4hr_dn	1.80617	<0.001	>	0.00740857	<0.001	>	0.0181539	0.0048	>	0.30837
tsa_cd4_dn	0.631579	0.0222	>	0.00383409	0.3604	>	0	0.9995	<	0.684211
brg1_alab_up	0.571429	0.0973	>	0.00030667	0.7986	<	0	0.9992	<	0.714286
cmv_hcmv_timecourse_12hrs_dn	0.909091	0.0138	>	0.0338266	0.1999	>	0	0.9996	<	0.545455
uvb_nhek1_c2	0.727273	0.0088	>	0.00262238	0.3097	>	0	0.999	<	0.636364
cmv_uv-cmv_common_hcmv_6hrs_dn	0.347826	0.8246	>	0.00189861	0.6976	>	0	0.9994	<	0.826087
mms_human_lymph_high_24hrs_dn	0	0.7235	<	0	0.9157	<	0	NA	NA	1
uvc_high_d8_dn	0.111111	0.8569	<	0	0.7276	<	0	NA	NA	0.944444
hypoxia_reg_up	0.235294	0.5228	<	0.000111832	0.6575	<	0	0.9996	<	0.882353
hif1_targets	0.666667	0.0121	>	0.000292622	0.7247	<	0	0.9988	<	0.666667
uvc_xpcs_4hr_up	0.5	0.0961	>	0.00157233	0.9286	>	0	0.9999	<	0.75
uvc_ttd_4hr_up	0.967742	0.0498	>	0.00648514	0.0161	>	0	0.9953	<	0.516129
uvc_high_d6_dn	0.521739	0.5337	>	0.000569584	0.7457	>	0	0.9994	<	0.73913
cmv_hcmv_timecourse_48hrs_dn	0.795699	0.0177	<	0.00233095	0.3325	<	0.00576037	0.6089	>	0.634409
cmv_all_up	1.31915	0.0349	>	0.0103373	0.0006	>	0.0705674	0.0014	>	0.414894
alk5_hmvec_4hr_up	1.03846	0.3463	>	0.00119632	0.2645	<	0	0.8938	<	0.480769
cmv_hcmv_timecourse_18hrs_up	0.896552	0.1602	>	0.000919396	0.296	>	0	0.9961	<	0.586207
tgfbeta_all_up	1.89899	<0.001	>	0.0375402	<0.001	>	0.016835	0.7958	>	0.212121
shh_up	0	0.9737	<	0	0.9922	<	0	NA	NA	1
brg1_sw13_up	0.173913	0.3868	<	0.000189861	0.7148	<	0	0.9998	<	0.913043
alzheimers_incipient_dn	1.46099	0.0632	>	0.00689098	0.0002	>	0.0212766	0.7735	>	0.446809
old_fibro_up	0.565217	0.2858	>	0.000440063	0.7795	>	0	0.9986	<	0.717391
ageing_brain_up	0.994152	0.8857	<	0.00234928	0.665	>	0	0.8833	<	0.520468
uv_esr_old_unreg	0.666667	0.1383	>	0.00149402	0.5248	>	0	0.999	<	0.708333
uvb_nhek3_c8	0.761905	0.0667	>	0.000302503	0.5936	<	0	0.9969	<	0.619048
cmv_hcmv_6hrs_up	0	0.3089	<	0	0.7024	<	0	NA	NA	1
fsh_human_granulosa_dn	0.5	0.1853	>	0	0.9961	<	0	NA	NA	0.75
icf_dn	0	0.8058	<	0	0.943	<	0	NA	NA	1
tsa_cd4_up	0.848485	0.0016	>	0.00496872	0.0934	>	0	0.9984	<	0.575758
tafi_kd_up	0	0.8058	<	0	0.943	<	0	NA	NA	1
uvc_high_d7_dn	1.05556	0.01	>	0.00871276	0.0239	>	0	0.9976	<	0.527778
scar_fibro_dn	0	0.9737	<	0	0.9922	<	0	NA	NA	1
vegf_huvec_30min_up	0.363636	0.6386	>	0.000437063	0.8465	<	0	0.9996	<	0.818182
il6_fibro_up	0.604651	0.0905	>	0.000379024	0.6923	>	0	0.9986	<	0.697674
il2_pbmc_30min_dn	0	0.8413	<	0	0.9541	<	0	NA	NA	1
pituitary_fetal_dn	0	0.9802	<	0	0.9942	<	0	NA	NA	1
cmv_hcmv_timecourse_10hrs_up	0.5	0.3092	>	0.00657895	0.8207	>	0	0.9999	<	0.75
bay_pbmc_6hr_dn	1.08108	0.5049	>	0.00111679	0.2447	<	0	0.8792	<	0.47027
werneronly_fibro_up	0	0.4141	<	0	0.7671	<	0	NA	NA	1
human_tissue_pituitary	0	0.9868	<	0	0.9961	<	0	NA	NA	1
adipogenesis_hmsc_class7_dn	0	0.9868	<	0	0.9961	<	0	NA	NA	1
reovirus_hek293_up	1.51969	<0.001	>	0.0105868	<0.001	>	0.00616798	0.9882	>	0.314961
adipogenesis_hmsc_class4_up	1	0.0179	>	0.25	0.6083	>	0	1	>	0.5
cmv_hcmv_timecourse_30min_dn	0	0.9868	<	0	0.9961	<	0	NA	NA	1
h2o2_csbdiff_c3	0	0.977	<	0	0.9932	<	0	NA	NA	1
cmv_hcmv_timecourse_6hrs_dn	0.541667	0.7172	>	0.00137087	0.5978	>	0	0.9986	<	0.729167
ifn_beta_up	1.20513	0.0001	>	0.00655933	<0.001	>	0	0.9906	<	0.448718
but_tsa_up	0.608696	0.0418	>	0.00208848	0.5868	>	0	0.9995	<	0.695652
bay_pbmc_30min_up	0.680851	0.0133	>	0.000453132	0.6441	>	0	0.9984	<	0.659574
et743pt650_colonca_dn	0.756757	0.0363	>	0.00159236	0.2788	>	0	0.9984	<	0.621622
uvb_nhek3_c5	1.19048	<0.001	>	0.00390034	0.001	>	0	0.9968	<	0.404762
tsadac_panc50_up	0.315789	0.8991	<	0.000118897	0.5684	<	0	0.9994	<	0.842105
mkk6ee_up	0.666667	0.0339	>	0.0157233	0.253	>	0	1	>	0.666667
uv-cmv_unique_hcmv_6hrs_up	1.95312	0.0004	>	0.0106966	<0.001	>	0.00755208	0.8348	>	0.335938
bay-il2_pbmc_middle_up	0	0.0576	<	0	0.5319	<	0	NA	NA	1
gamma_unique_fibro_up	0.444444	0.3885	>	0.0042735	0.8542	>	0	0.9999	<	0.777778
tgfbeta_c5_up	0.9	<0.001	>	0.00295858	0.4059	>	0	0.9995	<	0.55
tsadac_hypometh_hyperac_ovca_up	0	0.8233	<	0	0.9485	<	0	NA	NA	1
dac_ifn_fibro_up	0	0.9868	<	0	0.9961	<	0	NA	NA	1
diab_neph_up	0.27907	0.0145	<	0.000189512	0.1542	<	0	0.9994	<	0.860465
cmv_hcmv_timecourse_8hrs_dn	0.285714	0.7119	>	0.00093985	0.961	>	0	0.9999	<	0.857143
tsadac_hypermeth_hyperac_ovca_up	0	0.8784	<	0	0.9654	<	0	NA	NA	1
uvb_nhek4_1hr_up	0.444444	0.2148	>	0.0042735	0.8453	>	0	1	>	0.777778
il2_pbmc_48hr_dn	0.94898	0.8252	<	0.00138847	0.0833	<	0	0.8772	<	0.535714
uvb_nhek4_24hrs_up	0	0.9901	<	0	0.9971	<	0	NA	NA	1
cmv_all_dn	1.18812	0.1116	>	0.00482843	0.0029	>	0.0171067	0.5215	>	0.455446
heat_glioblastoma_dn	0.428571	0.3822	>	0.00093985	0.9536	<	0	0.9998	<	0.785714
uvc_high_all_up	0	0.7235	<	0	0.9157	<	0	NA	NA	1
et743_blockstsa	1	0.0003	>	0.0131579	0.4043	>	0	1	>	0.5
mms_human_lymph_high_24hrs_up	0.285714	0.7119	>	0.00093985	0.961	>	0	0.9999	<	0.857143
tsa_hepatoma_cancer_up	0.648649	0.1585	>	0.00163539	0.2788	>	0	0.9984	<	0.675676
uvc_ttd_8hr_dn	1.42466	0.0005	>	0.00570951	0.0017	>	0.0133399	0.5261	>	0.363014
ifna_uv-cmv_common_hcmv_6hrs_up	0.592593	0.6086	>	0.00080266	0.5856	>	0	0.999	<	0.740741
ageing_brain_dn	1.64964	0.0002	>	0.0104041	<0.001	>	0.0430657	0.0121	>	0.343066
hbx_hep_up	0	0.7392	<	0	0.9211	<	0	NA	NA	1
cmv_hcmv_timecourse_30min_up	0	0.9868	<	0	0.9961	<	0	NA	NA	1
stress_ionizing_specific_up	0.375	0.2496	>	0.000606796	0.955	<	0	0.9999	<	0.8125
cmv_hcmv_timecourse_16hrs_dn	0.615385	0.1296	>	0.0120192	0.3014	>	0	0.9996	<	0.692308
cmv-uv_hcmv_6hrs_dn	1.18	0.2525	>	0.00616416	0.075	>	0.00822222	0.5382	>	0.44
human_tissue_kidney	0	0.8596	<	0	0.9597	<	0	NA	NA	1
as3_fibro_c1	0.428571	0.9794	>	0.00163733	0.6599	>	0	0.9994	<	0.785714
old_fibro_dn	0.877193	0.667	<	0.000651724	0.1918	<	0	0.9238	<	0.578947
human_tissue_cerebellum	0	0.9901	<	0	0.9971	<	0	NA	NA	1
xpb_ttd-cs_dn	0.315789	0.9233	>	0.00104566	0.9369	<	0	0.9998	<	0.842105
hpv31_dn	0.258065	0.6682	<	0.000148998	0.7363	<	0	0.9996	<	0.870968
uv-4nqo_fibro_up	0.5	0.1466	>	0.000613999	0.7967	>	0	0.9992	<	0.75
uvb_nhek2_dn	0.753247	0.3419	>	0.00295947	0.1344	>	0	0.9942	<	0.636364
alk1_hmvec_2hr_dn	0.623377	0.0141	<	0.000351124	0.0841	<	0	0.9621	<	0.701299
uvc_ttd_all_up	0.961039	0.0322	>	0.00465581	0.021	>	0	0.9939	<	0.519481
alk5_hmvec_2hr_up	1.03846	0.3463	>	0.00119632	0.2645	<	0	0.8938	<	0.480769
tafi_kd_dn	0.413793	0.9277	>	0.000275128	0.7746	<	0	0.9994	<	0.793103
tgfbeta_c3_up	0.461538	0.3407	>	0.00360577	0.9075	>	0	0.9999	<	0.769231
bleo_human_lymph_low_24hrs_up	0.5	0.1853	>	0	0.9961	<	0	NA	NA	0.75
cmv_hcmv_timecourse_24hrs_up	0.873239	0.0611	>	0.00159348	0.2294	>	0	0.9947	<	0.577465
fsh_granulosa_dn	1.24138	<0.001	>	0.0059312	0.0002	>	0	0.9903	<	0.402299
ifn_gamma_up	1.14286	<0.001	>	0.0017037	0.0001	>	0	0.9959	<	0.489796
ifn_any_up	1.29167	<0.001	>	0.00886455	<0.001	>	0	0.9885	<	0.416667
uvb_nhek2_up	0.688525	0.868	>	0.00105704	0.6734	>	0	0.9966	<	0.655738
h2o2_csbrescued_up	1.03448	0.0069	>	0.00990784	0.0001	>	0	0.9936	<	0.517241
4nqo_esr_ws_unreg	1.07692	0.0004	>	0.00241413	0.0085	>	0	0.9972	<	0.512821
rett_dn	0.571429	0.2292	>	0.010989	0.7677	>	0	0.9999	<	0.714286
ifn_all_up	1	0.0001	>	0.00199203	0.062	>	0	0.9984	<	0.541667
lh_granulosa_up	1.15493	0.0008	>	0.00382902	0.0035	>	0	0.9936	<	0.450704
cmv_hcmv_timecourse_14hrs_up	1.92593	0.0006	>	0.0016419	0.0019	>	0	0.9961	<	0.555556
uvb_nhek1_c5	0	0.9737	<	0	0.9922	<	0	NA	NA	1
uvb_nhek4_24hrs_dn	0.4	0.4529	>	0.00224719	0.9318	>	0	0.9999	<	0.8
vegf_huvec_up	0	0.7886	<	0	0.9375	<	0	NA	NA	1
dac_bladder_up	0.322581	0.8646	<	0.000297996	0.7733	<	0	0.9996	<	0.83871
mbd_targets_mecp2	0	0.9835	<	0	0.9951	<	0	NA	NA	1
uvc_low_all_dn	0.390244	0.7825	<	0.0015675	0.6569	>	0	0.9992	<	0.804878
icf_up	0.4	0.2615	>	0.00294118	0.8744	>	0	1	>	0.8
pt650_colonca_dn	0.6	0.0761	>	0.0117647	0.4875	>	0	1	>	0.7
gamma_unique_fibro_dn	0.76	0.601	>	0.00228279	0.2767	>	0	0.9966	<	0.62
bay_pbmc_6hr_up	1.60369	<0.001	>	0.00792588	<0.001	>	0.0146076	0.537	>	0.290323
tnfalpha_30min_up	1	0.0006	>	0.00803353	0.0029	>	0	0.9974	<	0.5
uvc_high_d5_dn	0.8	0.1095	>	0.00206271	0.3302	>	0	0.9988	<	0.633333
gamma-uv_fibro_dn	0.307692	0.9063	<	0.000258131	0.8349	<	0	0.9996	<	0.846154
uvb_nhek3_c2	0.731707	0.0242	>	0.000940498	0.2772	>	0	0.9982	<	0.634146
tnfa_nfkb_ind_dn	0	0.9835	<	0	0.9951	<	0	NA	NA	1
hbx_nl_dn	0	0.7718	<	0	0.932	<	0	NA	NA	1
cmv_8hrs_dn	1	0.0016	>	0.0175815	0.0025	>	0	0.9972	<	0.5
esr_fibroblast_dn	1	0.0002	>	0.00424757	0.1159	>	0	0.9993	<	0.5625
hbx_hcc_dn	0.782609	0.0418	>	0.0176571	0.0673	>	0	0.9988	<	0.608696
il2_pbmc_4hr_dn	1.2963	0.0015	>	0.00492488	0.004	>	0.00622371	0.9882	<	0.388889
human_tissue_pancreas	0.47619	0.96	>	0.00430598	0.4824	>	0	0.9994	<	0.761905
oldage_dn	1.16981	<0.001	>	0.00215186	0.0205	>	0	0.9966	<	0.433962
cmv_hcmv_timecourse_20hrs_dn	0	0.0235	<	0	0.436	<	0	NA	NA	1
dsrna_dn	0.5	0.2836	>	0.00628931	0.5867	>	0	0.9997	<	0.75
tsa_hepatoma_up	0.529412	0.6579	>	0.000782823	0.6654	>	0	0.999	<	0.735294
human_tissue_placenta	0.571429	0.0527	>	0.0018797	0.7168	>	0	0.9997	<	0.714286
nf90_dn	0.384615	0.935	<	0.000258131	0.8349	<	0	0.9996	<	0.807692
tsadac_rkoexp_up	0	0.8784	<	0	0.9654	<	0	NA	NA	1
nab_lung_up	0	0.2591	<	0	0.6663	<	0	NA	NA	1
as3_hek293_dn	0	0.9737	<	0	0.9922	<	0	NA	NA	1
uvb_nhek1_up	1.14118	0.625	>	0.0017526	0.5435	>	0	0.8833	<	0.476471
il2_pbmc_24hr_up	1.50698	0.0071	>	0.00217139	0.0493	>	0	0.8222	<	0.418605
oxstress_rpe_h2o2tbh_dn	0.428571	0.9794	>	0.00163733	0.6599	>	0	0.9994	<	0.785714
brg1_h1299_up	0.333333	0.959	<	0.000332005	0.8737	<	0	0.9996	<	0.833333
hypoxia_fibro_up	0.266667	0.7589	>	0.000749064	0.9629	<	0	0.9999	<	0.866667
as3_fibro_c2	0.428571	0.9794	>	0.00163733	0.6599	>	0	0.9994	<	0.785714
tgfbeta_late_up	1.08108	0.0001	>	0.00391634	0.0119	>	0	0.9974	<	0.486486
heatshock_old_up	0	0.8233	<	0	0.9485	<	0	NA	NA	1
oldwerner_fibro_dn	0.734177	0.3118	<	0.0004218	0.136	<	0	0.995	<	0.632911
il2_pbmc_30min_up	0.266667	0.7187	<	0.000165017	0.7572	<	0	0.9996	<	0.866667
as3_fibro_c4	0.888889	0.0036	>	0.0323383	0.0257	>	0	0.9992	<	0.555556
caries_pulp_high_up	0.9	0.6843	<	0.000462813	0.1052	<	0	0.9942	<	0.575
tnfalpha_all_up	1.58537	<0.001	>	0.0183755	<0.001	>	0.0390244	0.4615	>	0.329268
gn_camp_granulosa_up	1.11111	0.0001	>	0.00666196	0.0045	>	0	0.997	<	0.466667
mbd_targets_mbd3	0.857143	0.0195	>	0.032967	0.7566	>	0	1	>	0.571429
adip_human_up	0.862745	0.1205	>	0.00181168	0.1419	>	0.0588235	0.3573	>	0.607843
cmv_8hrs_up	0.32	0.7593	<	0	0.436	<	0.12	0.0026	>	0.88
uvc_low_a3_up	1.2	0.0032	>	0.15	0.6723	>	0	1	>	0.4
adipogenesis_hmsc_class1_up	1	0.0005	>	0.0172956	0.1067	>	0	0.9992	<	0.5
ifnalpha_hcc_up	0.866667	0.0004	>	0.00585809	0.1411	>	0	0.9984	<	0.566667
uvc_ttd-xpcs_common_up	0.6	0.0455	>	0.000887574	0.7197	>	0	0.9994	<	0.7
il6_scar_fibro_dn	0.5	0.3092	>	0.00657895	0.8207	>	0	0.9999	<	0.75
cmv-uv_hcmv_6hrs_up	1.92053	<0.001	>	0.00475306	<0.001	>	0.0156733	0.662	>	0.317881
ifn_beta_glioma_up	1.61446	<0.001	>	0.0184444	<0.001	>	0.0337349	0.4784	>	0.289157
cmv_hcmv_timecourse_8hrs_up	0.421053	0.4549	>	0.000697107	0.8894	<	0	0.9996	<	0.789474
human_tissue_liver	0	0.105	<	0	0.6074	<	0	NA	NA	1
fsh_ovary_mcv152_up	0.325581	0.0708	<	0.000162439	0.4157	<	0	0.9992	<	0.837209
oldonly_fibro_dn	0.428571	0.9084	<	0.000716332	0.8309	<	0	0.9996	<	0.785714
tnfalpha_4hrs_up	1.2381	<0.001	>	0.0133019	0.0121	>	0.0714286	0.3344	>	0.428571
stress_arsenic_specific_up	1.24615	0.282	>	0.00330749	0.0818	>	0.0107692	0.904	>	0.438462
uvb_nhek3_c0	1.35922	<0.001	>	0.00573021	<0.001	>	0	0.9877	<	0.417476
gamma_esr_ws_unreg	0.833333	0.0603	>	0.00084317	0.2223	>	0	0.9982	<	0.638889
fsh_human_granulosa_up	0	0.7718	<	0	0.932	<	0	NA	NA	1
adip_human_dn	0.315789	0.7279	>	0.000348554	0.8894	<	0	0.9998	<	0.842105
mms_human_lymph_low_4hrs_dn	0.533333	0.0726	>	0.00149813	0.7544	>	0	0.9997	<	0.733333
middleage_dn	0.888889	0.0007	>	0.0124378	0.1401	>	0	0.9993	<	0.555556
uvb_nhek4_6hrs_dn	0	0.7718	<	0	0.932	<	0	NA	NA	1
il2_pbmc_2hr_up	0.266667	0.7187	<	0.000165017	0.7572	<	0	0.9996	<	0.866667
uvb_nhek1_c4	0	0.8233	<	0	0.9485	<	0	NA	NA	1
egf_hdmec_up	1.48276	<0.001	>	0.00982131	<0.001	>	0.0229885	0.2983	>	0.344828
oxstress_breastca_up	0.666667	0.0566	>	0.000664011	0.3041	>	0	0.9988	<	0.708333
ifnalpha_nl_hcc_up	0.375	0.5064	>	0.00242718	0.7273	>	0	0.9997	<	0.8125
tgfbeta_c2_up	0.666667	0.0036	>	0.00207297	0.5817	>	0	0.9996	<	0.666667
alk5_hmvec_4hr_dn	0.931507	0.558	<	0.00146426	0.4892	<	0	0.9598	<	0.60274
cmv_hcmv_timecourse_20hrs_up	1	0.0232	>	0.00119357	0.0129	>	0.0333333	0.3325	>	0.525
heat_glioblastoma_up	1.28	<0.001	>	0.0131005	0.0003	>	0	0.9963	<	0.44
hdaci_three_up	0	0.9901	<	0	0.9971	<	0	NA	NA	1
uvc_low_c1_dn	0.25	0.7113	>	0	0.9541	<	0	NA	NA	0.875
ad12_any_dn	1.74468	<0.001	>	0.00984532	<0.001	>	0	0.9956	<	0.340426
caries_pulp_up	1.53	0.0002	>	0.00648739	<0.001	>	0.0292042	0.0655	>	0.35
tsadac_hypermeth_ovca_up	0	0.8784	<	0	0.9654	<	0	NA	NA	1
bay_pbmc_48hr_dn	1.45333	0.1947	>	0.00283321	0.3222	>	0	0.8833	<	0.493333
space_up	0	0.8596	<	0	0.9597	<	0	NA	NA	1
human_tissue_salivary	0	0.8976	<	0	0.971	<	0	NA	NA	1
hpve7_hpve6_hfk_dn	0.142857	0.8868	<	0	0.7808	<	0	NA	NA	0.928571
cmv_40min_dn	0	0.9868	<	0	0.9961	<	0	NA	NA	1
baf57_bt549_up	1.22581	0.0637	>	0.00513434	0.0348	>	0.00817204	0.9198	>	0.43871
il2_pbmc_6hr_up	1.9697	<0.001	>	0.00988294	<0.001	>	0.0249983	0.0296	>	0.227273
uvc_low_a1_up	0	0.9868	<	0	0.9961	<	0	NA	NA	1
uv_unique_fibro_up	0.25	0.992	>	0.000606796	0.9307	<	0	0.9998	<	0.875
uvc_high_d9_dn	0.5	0.2811	>	0.00118343	0.9357	>	0	0.9996	<	0.75
et743_hela_dn	0	0.8058	<	0	0.943	<	0	NA	NA	1
heatshock_old_dn	0	0.9802	<	0	0.9942	<	0	NA	NA	1
h2o2_csbrescued_c2_up	0.823529	0.0105	>	0.00348953	0.1417	>	0	0.9993	<	0.647059
hpve7_hpve6_hfk_up	0.4	0.4643	>	0.00294118	0.8785	>	0	0.9999	<	0.8
myc_targets	2	<0.001	>	0.0321638	<0.001	>	0.0370171	0.0548	>	0.245283
dac_cgi_bladder_up	0.615385	0.0363	>	0.00240385	0.6751	>	0	0.9997	<	0.692308
as3_fibro_c3	1.21739	0.0024	>	0.00921933	0.006	>	0.084058	0.0045	>	0.543478
hyperme_colonca_sw48	0	0.8784	<	0	0.9654	<	0	NA	NA	1
il2_pbmc_6hr_dn	1.2973	0.0013	>	0.0048805	0.0257	>	0.0027027	0.9831	>	0.396396
ifna_hcmv_6hrs_up	0.708333	0.9226	>	0.00133225	0.6701	>	0	0.998	<	0.666667
uvc_low_a2_up	0.769231	0.1296	>	0.00721154	0.1614	>	0	0.9995	<	0.692308
human_tissue_thymus	0.142857	0.9587	>	0	0.9211	<	0	NA	NA	0.928571
et743_hela_up	0.32	0.8895	<	0.000187394	0.7133	<	0	0.9992	<	0.84
ad12_24hrs_dn	0.736842	0.0012	>	0.00383409	0.3604	>	0	0.9995	<	0.631579
tgfb_hmvec_2hr_dn	1.15385	0.512	>	0.00734749	0.0092	>	0.0107692	0.8723	>	0.453846
uvb_nhek3_c1	1.32143	<0.001	>	0.0284414	<0.001	>	0	0.9931	<	0.357143
uvc_high_b4_up	0	0.9868	<	0	0.9961	<	0	NA	NA	1
hg_progeria_dn	0.592593	0.0182	>	0.000687994	0.7625	>	0	0.9992	<	0.703704
hypoxia_review	1.26087	<0.001	>	0.00355857	0.0048	>	0.0467391	0.0712	>	0.434783
uvb_nhek4_1hr_dn	0	0.9835	<	0	0.9951	<	0	NA	NA	1
adipogenesis_hmsc_class8_dn	0.947368	0.0085	>	0.0334611	0.0079	>	0	0.9986	<	0.526316
hematop_stem_all_up	1.11111	0.0043	>	0.00252265	0.0641	>	0	0.9984	<	0.555556
fsh_ovary_mcv152_dn	0.888889	0.0066	>	0.0112524	0.0088	>	0	0.9974	<	0.555556
tsa_rko_up	0.923077	0.0001	>	0.00360577	0.3543	>	0	0.9996	<	0.538462
tnfa_nfkb_ind_up	0.571429	0.1221	>	0.010989	0.776	>	0	1	>	0.714286
il2_pbmc_4hr_up	1.80672	<0.001	>	0.00704537	<0.001	>	0.020108	0.0612	>	0.277311
atria_up	1.44262	<0.001	>	0.0148273	<0.001	>	0	0.8298	<	0.322404
werner_fibro_dn	0.985075	0.8996	<	0.000584192	0.0907	<	0	0.9065	<	0.529851
cmv_24hrs_dn	0.84375	0.147	>	0.00160174	0.4476	>	0.0234375	0.3363	>	0.59375
stress_genotoxic_specific_up	0.62069	0.3248	>	0.00174248	0.5227	>	0	0.999	<	0.689655
bay_pbmc_2hr_dn	1.2	0.1514	>	0.00206575	0.1248	>	0.0025	0.9546	>	0.45625
gamma_esr_old_unreg	0.787879	0.1865	>	0.000920132	0.1406	>	0	0.9982	<	0.666667
rett_up	0.166667	0.3439	<	0.000166003	0.6939	<	0	0.9998	<	0.916667
gn_camp_granulosa_dn	0.819672	0.119	>	0.000751057	0.2613	>	0	0.9958	<	0.590164
hbx_nl_up	0.380952	0.7787	>	0.00253293	0.6346	>	0	0.9994	<	0.809524
vegf_huvec_2hrs_up	0.827586	0.0117	>	0.000917095	0.7444	>	0.103448	0.0787	>	0.62069
tsa_hepatoma_cancer_dn	0.4	0.4529	>	0.00224719	0.9318	>	0	0.9999	<	0.8
werneronly_fibro_dn	0.553191	0.8151	<	0.000205969	0.3959	<	0	0.9978	<	0.744681
cmv_hcmv_timecourse_2hrs_up	0	0.9868	<	0	0.9961	<	0	NA	NA	1
tsa_panc50_up	0.473684	0.7063	>	0.000277425	0.8271	<	0	0.9994	<	0.763158
hdaci_three_dn	1	0.0179	>	0.25	0.6083	>	0	1	>	0.5
oldwerner_fibro_up	0.266667	0.9762	>	0.000749064	0.9431	<	0	0.9998	<	0.866667
mbd_targets_all	0.714286	0.0491	>	0.0037594	0.7493	>	0	0.9997	<	0.642857
dac_fibro_up	0.153846	0.9375	>	0	0.9265	<	0	NA	NA	0.923077
h2o2_csbdiff_c1	0.583333	0.3791	>	0.00116202	0.9049	<	0	0.9996	<	0.708333
innerear_up	0.608696	0.5337	>	0.00341751	0.497	>	0	0.9992	<	0.695652
gamma-uv_fibro_up	0.580645	0.4558	>	0.000893988	0.7747	>	0	0.9992	<	0.709677
dac_cgi_fibro_dn	0	0.977	<	0	0.9932	<	0	NA	NA	1
uvb_scc_dn	1.13402	0.7511	>	0.01448	0.0002	>	0.00687285	0.7358	>	0.453608
ni2_lung_up	0	0.9901	<	0	0.9971	<	0	NA	NA	1
tsadac_hypometh_ovca_up	3.04478	<0.001	>	0.00916556	<0.001	>	0	0.994	<	0.38806
ni2_lung_dn	1.15789	0.0085	>	0.0045312	0.3072	>	0.184211	0.0125	>	0.578947
cmv_hcmv_timecourse_14hrs_dn	0.375	0.9768	<	0.000202484	0.7124	<	0	0.9994	<	0.8125
ad12_any_up	0.571429	0.2292	>	0.010989	0.7677	>	0	0.9999	<	0.714286
uvb_nhek3_c7	0.372093	0.9667	<	0.000108292	0.4538	<	0	0.9992	<	0.813953
hbx_hep_dn	0.941176	0.0004	>	0.0149551	0.117	>	0	0.9993	<	0.529412
uvb_nhek1_c1	0.938776	0.0245	>	0.00338928	0.0653	>	0	0.9974	<	0.591837
uvc_ttd-xpcs_common_dn	1.35	0.19	>	0.00336112	0.0261	>	0.0156944	0.0793	>	0.433333
uvb_scc_up	0.870588	0.085	>	0.000827311	0.3151	>	0	0.9947	<	0.564706
uv_unique_fibro_dn	0.190476	0.4847	<	0.000253293	0.7575	<	0	0.9998	<	0.904762
reovirus_hek293_dn	1.70149	<0.001	>	0.00986799	<0.001	>	0.00473821	0.6353	>	0.293532
bleo_human_lymph_high_24hrs_up	1.25455	0.1796	>	0.00683209	0.0045	>	0.00497835	0.8638	>	0.409091
uvb_nhek1_dn	1.93496	<0.001	>	0.00908813	<0.001	>	0.00947954	0.4059	>	0.239837
as3_fibro_c5	0.2	0.8319	>	0	0.943	<	0	NA	NA	0.9
oxstress_rpe_hnetbh_dn	1.10145	<0.001	>	0.00704261	0.0055	>	0.0516908	0.0591	>	0.478261
tnfa_nfkb_dep_up	2.75	<0.001	>	0.0398406	<0.001	>	0.140278	0.0057	>	0.208333
uvc_low_all_up	0.75	0.0196	>	0.00149402	0.5248	>	0	0.999	<	0.666667
cmv_hcmv_timecourse_1hr_up	0	0.9835	<	0	0.9951	<	0	NA	NA	1
h2o2_csbrescued_c1_up	0.736842	0.0945	>	0.00408212	0.0061	>	0	0.9978	<	0.631579
uvb_nhek1_c6	1.2233	0.3231	>	0.00956921	0.0102	>	0	0.9194	<	0.417476
il2_pbmc_2hr_dn	0	0.8413	<	0	0.9541	<	0	NA	NA	1
werner_fibro_up	0.133333	0.1625	<	8.25083e-05	0.5783	<	0	0.9998	<	0.933333
hbx_hcc_up	0	0.7886	<	0	0.9375	<	0	NA	NA	1
adipogenesis_hmsc_class2_up	0.6	0.1738	>	0.0117647	0.4913	>	0	0.9997	<	0.7
cmv_hcmv_6hrs_dn	0.434783	0.9352	>	0.000814117	0.8504	<	0	0.9992	<	0.782609
uvc_low_c3_dn	0	0.7718	<	0	0.932	<	0	NA	NA	1
stress_tpa_specific_dn	0	0.9868	<	0	0.9961	<	0	NA	NA	1
fsh_granulosa_up	1.05882	0.0061	>	0.00320214	0.0431	>	0	0.9944	<	0.485294
tsa_hepatoma_cancer_up_ac	0	0.9802	<	0	0.9942	<	0	NA	NA	1
as3_fibro_up	1.21739	0.0024	>	0.00921933	0.006	>	0.084058	0.0045	>	0.543478
heatshock_young_up	0.857143	0.0125	>	0.0056391	0.2019	>	0	0.9995	<	0.642857
heartfailure_atria_up	0.846154	0.0037	>	0.00813113	0.1705	>	0	0.9988	<	0.576923
as3_hek293_up	0.6	0.1738	>	0.00882353	0.8318	>	0	0.9999	<	0.7
cmv_ie86_up	1.45833	0.0001	>	0.0214512	<0.001	>	0.0833333	0.0786	>	0.4375
tgfbeta_c6_up	0	0.9868	<	0	0.9961	<	0	NA	NA	1
tgfbeta_c1_up	0.125	0.9619	<	0	0.9104	<	0	NA	NA	0.9375
uvb_nhek3_c4	0	0.7886	<	0	0.9375	<	0	NA	NA	1
pgj2_up	0	0.9802	<	0	0.9942	<	0	NA	NA	1
hypoxia_fibro_young_up	0	0.977	<	0	0.9932	<	0	NA	NA	1
ageing_kidney_specific_up	0.608696	0.0038	<	0.000122892	0.0005	<	0	0.9483	<	0.695652
ad12_32hrs_dn	0.588235	0.0403	>	0.00498504	0.437	>	0	0.9996	<	0.705882
dex_keratinocyte_4hr_up	0.588235	0.0403	>	0.00199402	0.8261	>	0	0.9997	<	0.705882
ageing_kidney_specific_dn	0.57971	0.0237	<	0.000471206	0.0324	<	0	0.9761	<	0.710145
bay_pbmc_48hr_up	1.4185	<0.001	>	0.00276364	<0.001	>	0.010279	0.9665	>	0.343612
dac_fibro_dn	0.4	0.4643	>	0.00294118	0.8785	>	0	0.9999	<	0.8
dex_keratinocyte_1hr_up	0	0.9868	<	0	0.9961	<	0	NA	NA	1
mbd_targets_mbd1	0	0.9868	<	0	0.9961	<	0	NA	NA	1
alk5_hmvec_2hr_dn	0.931507	0.558	<	0.00146426	0.4892	<	0	0.9598	<	0.60274
cmv_hcmv_timecourse_4hrs_dn	0.941176	0.0042	>	0.00648624	0.0445	>	0	0.9982	<	0.529412
bws_imprinted	0	0.9835	<	0	0.9951	<	0	NA	NA	1
uvc_high_d3_dn	0.292683	0.7825	<	9.40498e-05	0.4922	<	0	0.9994	<	0.853659
lvad_heartfailure_up	1.10843	0.0021	>	0.00251201	0.0006	>	0	0.9917	<	0.46988
dsrna_up	1	0.0002	>	0.00192106	0.0029	>	0	0.9968	<	0.52381
uv_esr_ws_unreg	0.769231	0.1296	>	0.00721154	0.1614	>	0	0.9995	<	0.692308
bay_pbmc_24hr_dn	0.955752	0.7372	<	0.000380243	0.019	<	0	0.926	<	0.548673
cmv_hcmv_timecourse_4hrs_up	1	0.0595	>	0	0.9942	<	0.5	0.003	>	0.666667
tgfbeta_early_up	1.40351	<0.001	>	0.00751717	<0.001	>	0.0292398	0.5454	>	0.333333
esr_fibroblast_up	0.836364	0.0287	>	0.000394427	0.7345	>	0.0545455	0.074	>	0.654545
lvad_heartfailure_dn	0.285714	0.8177	<	0.000204666	0.7933	<	0	0.9996	<	0.857143
ifn_beta_glioma_dn	1.07407	<0.001	>	0.00277239	0.0254	>	0	0.9968	<	0.462963
ad12_12hrs_up	0.8	0.044	>	0.05	0.6749	>	0	1	>	0.6
oxstress_rpetwo_dn	1.9125	<0.001	>	0.0142482	<0.001	>	0.0375969	0.0286	>	0.24375
oxstress_rpethree_dn	0.580645	0.0226	>	0.000893988	0.7239	>	0	0.999	<	0.709677
heatshock_young_dn	0	0.9868	<	0	0.9961	<	0	NA	NA	1
bay_pbmc_24hr_up	0.676471	0.1686	<	0.00048598	0.0955	<	0	0.9714	<	0.661765
et743pt650_colonca_up	0.4	0.2755	>	0	0.9951	<	0	NA	NA	0.8
oxstress_breastca_dn	0	0.9737	<	0	0.9922	<	0	NA	NA	1
nab_lung_dn	0.869565	0.0013	>	0.00162823	0.1701	>	0.0507246	0.2735	>	0.586957
cmv_hcmv_timecourse_12hrs_up	0.235294	0.9985	<	0.000498504	0.9133	<	0	0.9998	<	0.882353
4nqo_unique_fibro_dn	0	0.9802	<	0	0.9942	<	0	NA	NA	1
ageing_lymph_up	0	0.9835	<	0	0.9951	<	0	NA	NA	1
cmv_hcmv_timecourse_1hr_dn	0.742857	0.0444	>	0.00148224	0.2196	>	0	0.9984	<	0.628571
bay_pbmc_4hr_up	1.4876	<0.001	>	0.00620249	<0.001	>	0.0100354	0.4387	>	0.342975
dex_keratinocyte_4hr_dn	0.32	0.943	<	0.000291971	0.8559	<	0	0.9996	<	0.84
ribavirin_rsv_up	0.444444	0.391	>	0.000829187	0.8859	>	0	0.9996	<	0.777778
cmv_hcmv_timecourse_18hrs_dn	0	0.4656	<	0	0.7947	<	0	NA	NA	1
lh_granulosa_dn	1.24138	<0.001	>	0.0059312	0.0002	>	0	0.9903	<	0.402299
ifn_alpha_up	0.95	0.0002	>	0.000981055	0.0618	>	0	0.9976	<	0.55
4nqo_esr_old_unreg	0.666667	0.0234	>	0.00471698	0.8846	>	0	0.9999	<	0.666667
bay-il2_pbmc_early_up	0	0.9802	<	0	0.9942	<	0	NA	NA	1
cmv_hcmv_timecourse_24hrs_dn	0.363636	0.9353	<	0.000674764	0.8266	>	0	0.9992	<	0.818182
uvc_xpcs_all_up	1.09091	0.0171	>	0.010904	0.0024	>	0.0424242	0.4507	>	0.545455
tsadac_rkosilent_up	0	0.8413	<	0	0.9541	<	0	NA	NA	1
brg1_alab_dn	0.533333	0.6006	>	0.000825083	0.776	>	0	0.9992	<	0.733333
il2_pbmc_48hr_up	1.82329	<0.001	>	0.00940705	<0.001	>	0.0163459	0.4635	>	0.253012
uvc_high_d1_dn	0	0.7553	<	0	0.9265	<	0	NA	NA	1
uv-4nqo_fibro_dn	0	0.3683	<	0	0.7405	<	0	NA	NA	1
dac_panc50_up	0.444444	0.9528	>	0.000187371	0.679	<	0.0833333	0.0282	>	0.805556
xpb_ttd-cs_up	0.235294	0.9985	<	0.000498504	0.9133	<	0	0.9998	<	0.882353
h2o2_csbcombined	0	0.7718	<	0	0.932	<	0	NA	NA	1
4nqo-gamma_fibro_dn	0	0.9835	<	0	0.9951	<	0	NA	NA	1
human_tissue_spleen	0	0.9901	<	0	0.9971	<	0	NA	NA	1
stress_tpa_specific_up	1.05556	0.0034	>	0.00505902	0.035	>	0.0675926	0.0658	>	0.527778
uvb_nhek1_c3	0.285714	0.7119	>	0.00093985	0.961	>	0	0.9999	<	0.857143
il6_scar_fibro_up	0.8	0.0024	>	0.00423358	0.2421	>	0	0.9988	<	0.6
bay_pbmc_4hr_dn	0.881579	0.412	<	0.000257975	0.0008	<	0	0.9173	<	0.572368
hpv31_up	0.307692	0.9063	<	0.000258131	0.8349	<	0	0.9994	<	0.846154
ifnalpha_nl_hcc_dn	0.8	0.044	>	0.05	0.6749	>	0	1	>	0.6
## UPREGULATED LISTS
#List_id	Connections degree (mean)	Connections degree (pvalue)	Connections degree (test direction)	Betweenness (mean)	Betweenness (pvalue)	Betweeness (test direction)	Clustering coefficient (mean)	Clustering coefficient (pvalue)	Clustering coefficient (test direction)	Number of components (mean)
uvb_nhek4_6hrs_up	0.709677	0.0079	>	0.00379945	0.1984	>	0	0.9986	<	0.645161
ifnalpha_nl_up	0.714286	0.1889	>	0.00869832	0.0416	>	0	0.9984	<	0.642857
hdaci_colon_sul48hrs_up	0.698413	0.9626	>	0.00151252	0.5646	>	0.047619	0.2594	>	0.666667
hdaci_colon_cur24hrs_up	1.12821	0.0001	>	0.0156919	0.0012	>	0	0.997	<	0.461538
middleage_up	0	0.8784	<	0	0.9654	<	0	NA	NA	1
gh_exogenous_early_up	4.85714	<0.001	>	0.0160088	<0.001	>	0	0.9937	<	0.238095
cmv_hcmv_timecourse_48hrs_up	0.36	0.1117	<	0.000102215	0.2728	<	0	0.9989	<	0.82
4nqo-gamma_fibro_up	0	0.9901	<	0	0.9971	<	0	NA	NA	1
adipogenesis_hmsc_class3_up	0.76	0.4345	>	0.000851789	0.5437	>	0	0.9975	<	0.62
4nqo_unique_fibro_up	0	0.4141	<	0	0.7671	<	0	NA	NA	1
5fu_resist_gastric_up	0.782609	0.0134	>	0.00151889	0.2579	>	0	0.9988	<	0.652174
il1_cornea_up	0.823529	0.3309	>	0.00164434	0.0947	>	0	0.9947	<	0.602941
bcnu_glioma_nomgmt_24hrs_up	0.363636	0.5351	>	0.00211416	0.9032	>	0	0.9999	<	0.818182
uvc_high_b2_up	0	0.9835	<	0	0.9951	<	0	NA	NA	1
cmv_24hrs_up	1.22388	0.0007	>	0.00929789	0.0025	>	0.0636816	0.0915	>	0.432836
sarcomas_histiocytoma_up	0.833333	0.0234	>	0.0267296	0.2384	>	0	0.9996	<	0.583333
adipogenesis_hmsc_class5_up	0.571429	0.2292	>	0.010989	0.7677	>	0	0.9999	<	0.714286
gh_igf_chondrocytes_up	0.727273	0.0673	>	0.0211416	0.2129	>	0	0.9996	<	0.636364
dac_cgi_fibro_up	0	0.9868	<	0	0.9961	<	0	NA	NA	1
dac_ifn_bladder_up	0	0.7235	<	0	0.9157	<	0	NA	NA	1
heartfailure_ventricles_up	0	0.9802	<	0	0.9942	<	0	NA	NA	1
nf90_up	0.714286	0.1889	>	0.001228	0.1166	>	0	0.9984	<	0.714286
scar_fibro_up	0.5	0.1679	>	0.00657895	0.8153	>	0	1	>	0.75
tgfbeta_c4_up	0.4	0.4643	>	0.00294118	0.8785	>	0	0.9999	<	0.8
oldonly_fibro_up	0.344828	0.8943	<	0.000183419	0.7746	<	0	0.9996	<	0.827586
gh_exogenous_late_up	0	0.015	<	0	0.3948	<	0	NA	NA	1
cmv-chx_hcmv_6hrs_up	0	0.9901	<	0	0.9971	<	0	NA	NA	1
stress_p53_specific_up	0.363636	0.5351	>	0.00211416	0.9032	>	0	0.9999	<	0.818182
uvc_xpcs_8hr_up	1.13208	0.0108	>	0.0122128	0.0015	>	0.0440252	0.4507	>	0.528302
pituitary_fetal_up	0.461538	0.3407	>	0.00360577	0.9075	>	0	0.9999	<	0.769231
cmv_hcmv_timecourse_16hrs_up	0.52381	0.6238	<	0.00154267	0.6229	<	0	0.9986	<	0.738095
bleo_human_lymph_high_4hrs_up	0.615385	0.0953	>	0.000903459	0.6006	>	0	0.999	<	0.730769
oldage_up	0	0.9901	<	0	0.9971	<	0	NA	NA	1
uvc_ttd_8hr_up	0.25	0.992	>	0.000606796	0.9307	<	0	0.9998	<	0.875
brg1_alab_up	0.571429	0.0973	>	0.00030667	0.7986	<	0	0.9992	<	0.714286
hdaci_colon_tsabut_up	0.680851	0.8714	>	0.00117402	0.6267	>	0	0.9975	<	0.659574
hypoxia_reg_up	0.235294	0.5228	<	0.000111832	0.6575	<	0	0.9996	<	0.882353
uvc_ttd_4hr_up	0.967742	0.0498	>	0.00648514	0.0161	>	0	0.9953	<	0.516129
uvc_xpcs_4hr_up	0.5	0.0961	>	0.00157233	0.9286	>	0	0.9999	<	0.75
cmv_all_up	1.31915	0.0349	>	0.0103373	0.0006	>	0.0705674	0.0014	>	0.414894
alk5_hmvec_4hr_up	1.03846	0.3463	>	0.00119632	0.2645	<	0	0.8938	<	0.480769
acnu_res_xenografts_up	0	0.9868	<	0	0.9961	<	0	NA	NA	1
cmv_hcmv_timecourse_18hrs_up	0.896552	0.1602	>	0.000919396	0.296	>	0	0.9961	<	0.586207
shh_up	0	0.9737	<	0	0.9922	<	0	NA	NA	1
tgfbeta_all_up	1.89899	<0.001	>	0.0375402	<0.001	>	0.016835	0.7958	>	0.212121
brg1_sw13_up	0.173913	0.3868	<	0.000189861	0.7148	<	0	0.9998	<	0.913043
old_fibro_up	0.565217	0.2858	>	0.000440063	0.7795	>	0	0.9986	<	0.717391
hdaci_colon_but48hrs_up	1.16216	0.0029	>	0.00192977	0.0273	>	0.0432432	0.3204	>	0.5
sarcomas_leiomyosarcoma_up	0	0.8784	<	0	0.9654	<	0	NA	NA	1
ageing_brain_up	0.994152	0.8857	<	0.00234928	0.665	>	0	0.8833	<	0.520468
cmv_hcmv_6hrs_up	0	0.3089	<	0	0.7024	<	0	NA	NA	1
tsa_cd4_up	0.848485	0.0016	>	0.00496872	0.0934	>	0	0.9984	<	0.575758
tafi_kd_up	0	0.8058	<	0	0.943	<	0	NA	NA	1
vegf_huvec_30min_up	0.363636	0.6386	>	0.000437063	0.8465	<	0	0.9996	<	0.818182
il6_fibro_up	0.604651	0.0905	>	0.000379024	0.6923	>	0	0.9986	<	0.697674
senescence_hff_up	0.846847	0.1494	<	0.000270586	0.0107	<	0.0039039	0.5959	>	0.603604
cmv_hcmv_timecourse_10hrs_up	0.5	0.3092	>	0.00657895	0.8207	>	0	0.9999	<	0.75
werneronly_fibro_up	0	0.4141	<	0	0.7671	<	0	NA	NA	1
reovirus_hek293_up	1.51969	<0.001	>	0.0105868	<0.001	>	0.00616798	0.9882	>	0.314961
adipogenesis_hmsc_class4_up	1	0.0179	>	0.25	0.6083	>	0	1	>	0.5
et743_resist_up	0.421053	0.1827	>	0.000697107	0.877	>	0	0.9997	<	0.789474
cis_resist_lung_up	0	0.8233	<	0	0.9485	<	0	NA	NA	1
but_tsa_up	0.608696	0.0418	>	0.00208848	0.5868	>	0	0.9995	<	0.695652
ifn_beta_up	1.20513	0.0001	>	0.00655933	<0.001	>	0	0.9906	<	0.448718
hypoxia_normal_up	1.44681	0.0001	>	0.00480005	0.0007	>	0.00656028	0.7097	>	0.345745
bay_pbmc_30min_up	0.680851	0.0133	>	0.000453132	0.6441	>	0	0.9984	<	0.659574
cis_xpc_up	1.00741	0.9714	>	0.000917923	0.098	<	0	0.9086	<	0.533333
tsadac_panc50_up	0.315789	0.8991	<	0.000118897	0.5684	<	0	0.9994	<	0.842105
mkk6ee_up	0.666667	0.0339	>	0.0157233	0.253	>	0	1	>	0.666667
et743_sarcoma_24hrs_up	0	0.9737	<	0	0.9922	<	0	NA	NA	1
hdaci_colon_tsa_up	0.746269	0.3093	<	0.00096113	0.3073	<	0	0.9667	<	0.626866
uv-cmv_unique_hcmv_6hrs_up	1.95312	0.0004	>	0.0106966	<0.001	>	0.00755208	0.8348	>	0.335938
tgfbeta_c5_up	0.9	<0.001	>	0.00295858	0.4059	>	0	0.9995	<	0.55
gamma_unique_fibro_up	0.444444	0.3885	>	0.0042735	0.8542	>	0	0.9999	<	0.777778
bay-il2_pbmc_middle_up	0	0.0576	<	0	0.5319	<	0	NA	NA	1
tsadac_hypometh_hyperac_ovca_up	0	0.8233	<	0	0.9485	<	0	NA	NA	1
dac_ifn_fibro_up	0	0.9868	<	0	0.9961	<	0	NA	NA	1
bap_mcf7_up	0.205128	0.0065	<	7.31556e-05	0.2042	<	0	0.9994	<	0.897436
diab_neph_up	0.27907	0.0145	<	0.000189512	0.1542	<	0	0.9994	<	0.860465
hdaci_colon_sul24hrs_up	0.285714	0.805	<	0.000102223	0.6346	<	0	0.9994	<	0.857143
tsadac_hypermeth_hyperac_ovca_up	0	0.8784	<	0	0.9654	<	0	NA	NA	1
uvb_nhek4_1hr_up	0.444444	0.2148	>	0.0042735	0.8453	>	0	1	>	0.777778
tpa_sens_early_up	0.4	0.8946	>	0.000153335	0.6346	<	0	0.9994	<	0.8
uvb_nhek4_24hrs_up	0	0.9901	<	0	0.9971	<	0	NA	NA	1
uvc_high_all_up	0	0.7235	<	0	0.9157	<	0	NA	NA	1
mms_human_lymph_high_24hrs_up	0.285714	0.7119	>	0.00093985	0.961	>	0	0.9999	<	0.857143
gh_exogenous_all_up	0	0.0273	<	0	0.4507	<	0	NA	NA	1
tsa_hepatoma_cancer_up	0.648649	0.1585	>	0.00163539	0.2788	>	0	0.9984	<	0.675676
ifna_uv-cmv_common_hcmv_6hrs_up	0.592593	0.6086	>	0.00080266	0.5856	>	0	0.999	<	0.740741
stress_ionizing_specific_up	0.375	0.2496	>	0.000606796	0.955	<	0	0.9999	<	0.8125
hbx_hep_up	0	0.7392	<	0	0.9211	<	0	NA	NA	1
cmv_hcmv_timecourse_30min_up	0	0.9868	<	0	0.9961	<	0	NA	NA	1
hdaci_colon_cursul_up	0.416667	0.97	>	0.00282205	0.5561	>	0	0.9994	<	0.791667
mtx_res_xenografts_up	0	0.9901	<	0	0.9971	<	0	NA	NA	1
hdaci_colon_cur_up	1.28889	0.2526	>	0.00889684	0.0009	>	0.0062963	0.6559	>	0.433333
uv-4nqo_fibro_up	0.5	0.1466	>	0.000613999	0.7967	>	0	0.9992	<	0.75
resistance_xenografts_up	0.235294	0.9985	<	0.000498504	0.9133	<	0	0.9998	<	0.882353
senescence_hela_up	0.931034	0.4798	<	0.000376243	0.0191	<	0	0.9326	<	0.594828
alk5_hmvec_2hr_up	1.03846	0.3463	>	0.00119632	0.2645	<	0	0.8938	<	0.480769
uvc_ttd_all_up	0.961039	0.0322	>	0.00465581	0.021	>	0	0.9939	<	0.519481
gh_autocrine_up	0.666667	0.008	<	0.000582642	0.1293	<	0	0.9483	<	0.676471
bleo_human_lymph_low_24hrs_up	0.5	0.1853	>	0	0.9961	<	0	NA	NA	0.75
tgfbeta_c3_up	0.461538	0.3407	>	0.00360577	0.9075	>	0	0.9999	<	0.769231
cmv_hcmv_timecourse_24hrs_up	0.873239	0.0611	>	0.00159348	0.2294	>	0	0.9947	<	0.577465
cantharidin_up	0	0.8058	<	0	0.943	<	0	NA	NA	1
ifn_any_up	1.29167	<0.001	>	0.00886455	<0.001	>	0	0.9885	<	0.416667
ifn_gamma_up	1.14286	<0.001	>	0.0017037	0.0001	>	0	0.9959	<	0.489796
uvb_nhek2_up	0.688525	0.868	>	0.00105704	0.6734	>	0	0.9966	<	0.655738
sarcomas_gistromal_up	0	0.8233	<	0	0.9485	<	0	NA	NA	1
h2o2_csbrescued_up	1.03448	0.0069	>	0.00990784	0.0001	>	0	0.9936	<	0.517241
senescence_rep-ind_up	0	0.5236	<	0	0.8232	<	0	NA	NA	1
ifn_all_up	1	0.0001	>	0.00199203	0.062	>	0	0.9984	<	0.541667
lh_granulosa_up	1.15493	0.0008	>	0.00382902	0.0035	>	0	0.9936	<	0.450704
hdaci_colon_cur12hrs_up	0	0.8233	<	0	0.9485	<	0	NA	NA	1
17aag_ovca_up	1.1	0.0001	>	0.0177943	<0.001	>	0	0.9964	<	0.475
cmv_hcmv_timecourse_14hrs_up	1.92593	0.0006	>	0.0016419	0.0019	>	0	0.9961	<	0.555556
vegf_huvec_up	0	0.7886	<	0	0.9375	<	0	NA	NA	1
dac_bladder_up	0.322581	0.8646	<	0.000297996	0.7733	<	0	0.9996	<	0.83871
hdaci_colon_but16hrs_up	0.666667	0.2281	>	0.000613422	0.6439	>	0	0.9988	<	0.69697
icf_up	0.4	0.2615	>	0.00294118	0.8744	>	0	1	>	0.8
et743_sarcoma_up	0.878788	0.1428	>	0.00139266	0.0258	>	0	0.995	<	0.560606
bay_pbmc_6hr_up	1.60369	<0.001	>	0.00792588	<0.001	>	0.0146076	0.537	>	0.290323
tnfalpha_30min_up	1	0.0006	>	0.00803353	0.0029	>	0	0.9974	<	0.5
tsa_hepatoma_up	0.529412	0.6579	>	0.000782823	0.6654	>	0	0.999	<	0.735294
hdaci_colon_sul_up	0.741573	0.1974	<	0.00083697	0.0623	<	0.0337079	0.4202	>	0.651685
metastasis_adenocarc_up	0.410256	0.9917	<	0.0006584	0.8964	>	0	0.9992	<	0.794872
tsadac_rkoexp_up	0	0.8784	<	0	0.9654	<	0	NA	NA	1
nab_lung_up	0	0.2591	<	0	0.6663	<	0	NA	NA	1
uvb_nhek1_up	1.14118	0.625	>	0.0017526	0.5435	>	0	0.8833	<	0.476471
il2_pbmc_24hr_up	1.50698	0.0071	>	0.00217139	0.0493	>	0	0.8222	<	0.418605
p21_any_up	0.444444	0.3885	>	0.0042735	0.8542	>	0	0.9999	<	0.777778
hypoxia_fibro_up	0.266667	0.7589	>	0.000749064	0.9629	<	0	0.9999	<	0.866667
tgfbeta_late_up	1.08108	0.0001	>	0.00391634	0.0119	>	0	0.9974	<	0.486486
brg1_h1299_up	0.333333	0.959	<	0.000332005	0.8737	<	0	0.9996	<	0.833333
ra_saha_up	0	0.9835	<	0	0.9951	<	0	NA	NA	1
tpa_resist_late_up	1.04	0.0013	>	0.0080292	0.1845	>	0	0.9988	<	0.48
cancer_undifferentiated_meta_up	1.5443	<0.001	>	0.0135145	<0.001	>	0.062387	0.1122	>	0.367089
hdaci_colon_but_up	1.42647	0.0336	>	0.0052291	0.0057	>	0.0233543	0.2138	>	0.382353
htert_up	0.3	0.0685	<	0.000101488	0.3219	<	0	0.9992	<	0.85
hpv_hnscc_up	0.529412	0.871	<	0.000391411	0.7588	<	0	0.9986	<	0.735294
heatshock_old_up	0	0.8233	<	0	0.9485	<	0	NA	NA	1
il2_pbmc_30min_up	0.266667	0.7187	<	0.000165017	0.7572	<	0	0.9996	<	0.866667
hdaci_colon_sul12hrs_up	0	0.4141	<	0	0.7671	<	0	NA	NA	1
o6bg_resist_medulloblastoma_up	0.210526	0.9929	<	0.000348554	0.8894	<	0	0.9998	<	0.894737
caries_pulp_high_up	0.9	0.6843	<	0.000462813	0.1052	<	0	0.9942	<	0.575
tnfalpha_all_up	1.58537	<0.001	>	0.0183755	<0.001	>	0.0390244	0.4615	>	0.329268
gn_camp_granulosa_up	1.11111	0.0001	>	0.00666196	0.0045	>	0	0.997	<	0.466667
adip_human_up	0.862745	0.1205	>	0.00181168	0.1419	>	0.0588235	0.3573	>	0.607843
cmv_8hrs_up	0.32	0.7593	<	0	0.436	<	0.12	0.0026	>	0.88
bcrabl_hl60_affy_up	0.375	0.5064	>	0.00182039	0.943	>	0	0.9999	<	0.8125
uvc_low_a3_up	1.2	0.0032	>	0.15	0.6723	>	0	1	>	0.4
hdaci_colon_tsa2hrs_up	0.5	0.779	>	0.000655799	0.7321	>	0	0.999	<	0.75
adipogenesis_hmsc_class1_up	1	0.0005	>	0.0172956	0.1067	>	0	0.9992	<	0.5
bap_hepg2_up	2.88889	<0.001	>	0.00853582	<0.001	>	0	0.993	<	0.402778
ifnalpha_hcc_up	0.866667	0.0004	>	0.00585809	0.1411	>	0	0.9984	<	0.566667
uvc_ttd-xpcs_common_up	0.6	0.0455	>	0.000887574	0.7197	>	0	0.9994	<	0.7
cmv-uv_hcmv_6hrs_up	1.92053	<0.001	>	0.00475306	<0.001	>	0.0156733	0.662	>	0.317881
et743_sarcoma_resist_up	0	0.9737	<	0	0.9922	<	0	NA	NA	1
hdaci_colon_cur30min_up	0	0.9868	<	0	0.9961	<	0	NA	NA	1
ifn_beta_glioma_up	1.61446	<0.001	>	0.0184444	<0.001	>	0.0337349	0.4784	>	0.289157
cmv_hcmv_timecourse_8hrs_up	0.421053	0.4549	>	0.000697107	0.8894	<	0	0.9996	<	0.789474
bcnu_glioma_nomgmt_48hrs_up	0.333333	0.6001	>	0.00157233	0.9286	>	0	0.9999	<	0.833333
p21_early_up	0.571429	0.1221	>	0.010989	0.776	>	0	1	>	0.714286
fsh_ovary_mcv152_up	0.325581	0.0708	<	0.000162439	0.4157	<	0	0.9992	<	0.837209
tnfalpha_4hrs_up	1.2381	<0.001	>	0.0133019	0.0121	>	0.0714286	0.3344	>	0.428571
stress_arsenic_specific_up	1.24615	0.282	>	0.00330749	0.0818	>	0.0107692	0.904	>	0.438462
hdaci_colon_tsa12hrs_up	0	0.8413	<	0	0.9541	<	0	NA	NA	1
sarcomas_synovial_up	0	0.8596	<	0	0.9597	<	0	NA	NA	1
fsh_human_granulosa_up	0	0.7718	<	0	0.932	<	0	NA	NA	1
il2_pbmc_2hr_up	0.266667	0.7187	<	0.000165017	0.7572	<	0	0.9996	<	0.866667
brca1_overexp_up	1.45455	<0.001	>	0.00675265	<0.001	>	0.0225108	0.7263	>	0.357576
egf_hdmec_up	1.48276	<0.001	>	0.00982131	<0.001	>	0.0229885	0.2983	>	0.344828
ifnalpha_nl_hcc_up	0.375	0.5064	>	0.00242718	0.7273	>	0	0.9997	<	0.8125
oxstress_breastca_up	0.666667	0.0566	>	0.000664011	0.3041	>	0	0.9988	<	0.708333
tgfbeta_c2_up	0.666667	0.0036	>	0.00207297	0.5817	>	0	0.9996	<	0.666667
cmv_hcmv_timecourse_20hrs_up	1	0.0232	>	0.00119357	0.0129	>	0.0333333	0.3325	>	0.525
vhl_rcc_up	0.60274	0.0318	<	0.000187726	0.0183	<	0	0.9761	<	0.69863
heat_glioblastoma_up	1.28	<0.001	>	0.0131005	0.0003	>	0	0.9963	<	0.44
hdaci_three_up	0	0.9901	<	0	0.9971	<	0	NA	NA	1
gh_exogenous_middle_up	0.444444	0.0019	<	0.000215332	0.0395	<	0	0.9832	<	0.777778
caries_pulp_up	1.53	0.0002	>	0.00648739	<0.001	>	0.0292042	0.0655	>	0.35
tsadac_hypermeth_ovca_up	0	0.8784	<	0	0.9654	<	0	NA	NA	1
space_up	0	0.8596	<	0	0.9597	<	0	NA	NA	1
hdaci_colon_cur16hrs_up	0	0.9901	<	0	0.9971	<	0	NA	NA	1
baf57_bt549_up	1.22581	0.0637	>	0.00513434	0.0348	>	0.00817204	0.9198	>	0.43871
bcnu_glioma_mgmt_24hrs_up	0.571429	0.1221	>	0.010989	0.776	>	0	1	>	0.714286
uvc_low_a1_up	0	0.9868	<	0	0.9961	<	0	NA	NA	1
il2_pbmc_6hr_up	1.9697	<0.001	>	0.00988294	<0.001	>	0.0249983	0.0296	>	0.227273
mmc_res_xenografts_up	0.666667	0.1526	>	0.0208333	0.7168	>	0	0.9999	<	0.666667
uv_unique_fibro_up	0.25	0.992	>	0.000606796	0.9307	<	0	0.9998	<	0.875
gh_exogenous_any_up	1.62264	0.0249	>	0.00126537	0.2655	>	0	0.8792	<	0.553459
tpa_resist_middle_up	0.761905	0.0332	>	0.00128071	0.2199	>	0	0.9982	<	0.619048
h2o2_csbrescued_c2_up	0.823529	0.0105	>	0.00348953	0.1417	>	0	0.9993	<	0.647059
hdaci_colon_cur2hrs_up	1.21429	0.0001	>	0.00347933	0.0068	>	0	0.9978	<	0.535714
brca1_sw480_up	0.88	0.0088	>	0.0059854	0.0632	>	0.0666667	0.1231	>	0.6
hpve7_hpve6_hfk_up	0.4	0.4643	>	0.00294118	0.8785	>	0	0.9999	<	0.8
dac_cgi_bladder_up	0.615385	0.0363	>	0.00240385	0.6751	>	0	0.9997	<	0.692308
ifna_hcmv_6hrs_up	0.708333	0.9226	>	0.00133225	0.6701	>	0	0.998	<	0.666667
uvc_low_a2_up	0.769231	0.1296	>	0.00721154	0.1614	>	0	0.9995	<	0.692308
et743_hela_up	0.32	0.8895	<	0.000187394	0.7133	<	0	0.9992	<	0.84
sarcomas_liposarcoma_up	0	0.9901	<	0	0.9971	<	0	NA	NA	1
uvc_high_b4_up	0	0.9868	<	0	0.9961	<	0	NA	NA	1
vlb_res_xenografts_up	0.666667	0.0234	>	0.00314465	0.6297	>	0	0.9997	<	0.666667
dox_resist_gastric_up	0.875	0.0389	>	0.00587203	0.0354	>	0	0.9984	<	0.5625
hematop_stem_all_up	1.11111	0.0043	>	0.00252265	0.0641	>	0	0.9984	<	0.555556
tnfa_nfkb_ind_up	0.571429	0.1221	>	0.010989	0.776	>	0	1	>	0.714286
atria_up	1.44262	<0.001	>	0.0148273	<0.001	>	0	0.8298	<	0.322404
il2_pbmc_4hr_up	1.80672	<0.001	>	0.00704537	<0.001	>	0.020108	0.0612	>	0.277311
tsa_rko_up	0.923077	0.0001	>	0.00360577	0.3543	>	0	0.9996	<	0.538462
stress_genotoxic_specific_up	0.62069	0.3248	>	0.00174248	0.5227	>	0	0.999	<	0.689655
rett_up	0.166667	0.3439	<	0.000166003	0.6939	<	0	0.9998	<	0.916667
hbx_nl_up	0.380952	0.7787	>	0.00253293	0.6346	>	0	0.9994	<	0.809524
vegf_huvec_2hrs_up	0.827586	0.0117	>	0.000917095	0.7444	>	0.103448	0.0787	>	0.62069
brca2_brca1_up	0.325581	0.8613	<	0.000162439	0.6562	<	0	0.9992	<	0.837209
cmv_hcmv_timecourse_2hrs_up	0	0.9868	<	0	0.9961	<	0	NA	NA	1
bep_mcf7_up	0	0.9868	<	0	0.9961	<	0	NA	NA	1
tsa_panc50_up	0.473684	0.7063	>	0.000277425	0.8271	<	0	0.9994	<	0.763158
serum_fibroblast_core_up	1.57303	0.0158	>	0.00844284	<0.001	>	0.0281077	0.0003	>	0.38764
hdaci_colon_cur48hrs_up	0.981818	0.2135	>	0.00180673	0.1727	>	0.0242424	0.3624	>	0.581818
oldwerner_fibro_up	0.266667	0.9762	>	0.000749064	0.9431	<	0	0.9998	<	0.866667
dac_fibro_up	0.153846	0.9375	>	0	0.9265	<	0	NA	NA	0.923077
tpa_resist_early_up	0.551724	0.6002	>	0.00330154	0.2503	>	0	0.9988	<	0.724138
brca1_overexp_prostate_up	1.11724	0.6368	>	0.0059968	0.0056	>	0.00377668	0.9155	>	0.482759
innerear_up	0.608696	0.5337	>	0.00341751	0.497	>	0	0.9992	<	0.695652
gamma-uv_fibro_up	0.580645	0.4558	>	0.000893988	0.7747	>	0	0.9992	<	0.709677
ni2_lung_up	0	0.9901	<	0	0.9971	<	0	NA	NA	1
tsadac_hypometh_ovca_up	3.04478	<0.001	>	0.00916556	<0.001	>	0	0.994	<	0.38806
ad12_any_up	0.571429	0.2292	>	0.010989	0.7677	>	0	0.9999	<	0.714286
uvb_scc_up	0.870588	0.085	>	0.000827311	0.3151	>	0	0.9947	<	0.564706
bleo_human_lymph_high_24hrs_up	1.25455	0.1796	>	0.00683209	0.0045	>	0.00497835	0.8638	>	0.409091
hypoxia_rcc_up	0.6	0.0173	<	0.000365675	0.0282	<	0	0.9761	<	0.7
tnfa_nfkb_dep_up	2.75	<0.001	>	0.0398406	<0.001	>	0.140278	0.0057	>	0.208333
adipocyte_brca_up	0.25	0.497	>	0	0.9922	<	0	NA	NA	0.875
uvc_low_all_up	0.75	0.0196	>	0.00149402	0.5248	>	0	0.999	<	0.666667
cmv_hcmv_timecourse_1hr_up	0	0.9835	<	0	0.9951	<	0	NA	NA	1
h2o2_csbrescued_c1_up	0.736842	0.0945	>	0.00408212	0.0061	>	0	0.9978	<	0.631579
werner_fibro_up	0.133333	0.1625	<	8.25083e-05	0.5783	<	0	0.9998	<	0.933333
vcr_res_xenografts_up	0	0.9868	<	0	0.9961	<	0	NA	NA	1
hbx_hcc_up	0	0.7886	<	0	0.9375	<	0	NA	NA	1
adipogenesis_hmsc_class2_up	0.6	0.1738	>	0.0117647	0.4913	>	0	0.9997	<	0.7
fsh_granulosa_up	1.05882	0.0061	>	0.00320214	0.0431	>	0	0.9944	<	0.485294
et743_sarcoma_72hrs_up	0.52	0.4556	<	0.000187394	0.413	<	0	0.9986	<	0.74
refractory_gastric_up	0.464286	0.2939	<	0.000204701	0.4914	<	0	0.9978	<	0.785714
cis_resist_gastric_up	1.375	<0.001	>	0.0133495	0.0375	>	0	0.9992	<	0.4375
as3_fibro_up	1.21739	0.0024	>	0.00921933	0.006	>	0.084058	0.0045	>	0.543478
hdaci_colon_but24hrs_up	0.716981	0.7153	>	0.000299265	0.5565	<	0.0566038	0.2594	>	0.679245
heartfailure_atria_up	0.846154	0.0037	>	0.00813113	0.1705	>	0	0.9988	<	0.576923
heatshock_young_up	0.857143	0.0125	>	0.0056391	0.2019	>	0	0.9995	<	0.642857
as3_hek293_up	0.6	0.1738	>	0.00882353	0.8318	>	0	0.9999	<	0.7
cmv_ie86_up	1.45833	0.0001	>	0.0214512	<0.001	>	0.0833333	0.0786	>	0.4375
tgfbeta_c1_up	0.125	0.9619	<	0	0.9104	<	0	NA	NA	0.9375
tgfbeta_c6_up	0	0.9868	<	0	0.9961	<	0	NA	NA	1
sarcomas_schwannoma_up	0.571429	0.2292	>	0.010989	0.7677	>	0	0.9999	<	0.714286
cpm_res_xenografts_up	0	0.9835	<	0	0.9951	<	0	NA	NA	1
hdaci_colon_but12hrs_up	0.4375	0.9113	>	0.000337473	0.8952	<	0	0.9994	<	0.78125
pgj2_up	0	0.9802	<	0	0.9942	<	0	NA	NA	1
ageing_kidney_specific_up	0.608696	0.0038	<	0.000122892	0.0005	<	0	0.9483	<	0.695652
hypoxia_fibro_young_up	0	0.977	<	0	0.9932	<	0	NA	NA	1
dex_keratinocyte_4hr_up	0.588235	0.0403	>	0.00199402	0.8261	>	0	0.9997	<	0.705882
hypoxia_rcc_novhl_up	0.790698	0.402	>	0.00102878	0.6427	>	0.0348837	0.1513	>	0.627907
bay_pbmc_48hr_up	1.4185	<0.001	>	0.00276364	<0.001	>	0.010279	0.9665	>	0.343612
scchn_hpvneg_up	0	0.7392	<	0	0.9211	<	0	NA	NA	1
dex_keratinocyte_1hr_up	0	0.9868	<	0	0.9961	<	0	NA	NA	1
bcnu_glioma_mgmt_48hrs_up	0.941176	0.0022	>	0.00448654	0.1417	>	0	0.9993	<	0.588235
hdaci_colon_but2hrs_up	0.695652	0.9284	>	0.000462067	0.5792	>	0	0.9972	<	0.673913
lvad_heartfailure_up	1.10843	0.0021	>	0.00251201	0.0006	>	0	0.9917	<	0.46988
dsrna_up	1	0.0002	>	0.00192106	0.0029	>	0	0.9968	<	0.52381
hdaci_colon_tsa48hrs_up	0.421053	0.9369	>	0.000697107	0.8268	>	0	0.9996	<	0.789474
hdaci_colon_sul16hrs_up	0.380952	0.987	<	0.000506586	0.891	>	0	0.9996	<	0.809524
cancer_neoplastic_meta_up	1.30556	0.0001	>	0.00880991	<0.001	>	0	0.9912	<	0.430556
cmv_hcmv_timecourse_4hrs_up	1	0.0595	>	0	0.9942	<	0.5	0.003	>	0.666667
tgfbeta_early_up	1.40351	<0.001	>	0.00751717	<0.001	>	0.0292398	0.5454	>	0.333333
esr_fibroblast_up	0.836364	0.0287	>	0.000394427	0.7345	>	0.0545455	0.074	>	0.654545
hpv_high-risk_up	0	0.8058	<	0	0.943	<	0	NA	NA	1
cis_res_xenografts_up	0	0.9835	<	0	0.9951	<	0	NA	NA	1
ad12_12hrs_up	0.8	0.044	>	0.05	0.6749	>	0	1	>	0.6
hdaci_colon_sul2hrs_up	1	0.0091	>	0.0625	0.7191	>	0	1	>	0.5
tpa_sens_late_up	0.913043	0.0013	>	0.00286041	0.0936	>	0	0.9976	<	0.565217
et743pt650_colonca_up	0.4	0.2755	>	0	0.9951	<	0	NA	NA	0.8
bay_pbmc_24hr_up	0.676471	0.1686	<	0.00048598	0.0955	<	0	0.9714	<	0.661765
cmv_hcmv_timecourse_12hrs_up	0.235294	0.9985	<	0.000498504	0.9133	<	0	0.9998	<	0.882353
ageing_lymph_up	0	0.9835	<	0	0.9951	<	0	NA	NA	1
5fu_res_xenografts_up	0	0.9901	<	0	0.9971	<	0	NA	NA	1
bay_pbmc_4hr_up	1.4876	<0.001	>	0.00620249	<0.001	>	0.0100354	0.4387	>	0.342975
ribavirin_rsv_up	0.444444	0.391	>	0.000829187	0.8859	>	0	0.9996	<	0.777778
ifn_alpha_up	0.95	0.0002	>	0.000981055	0.0618	>	0	0.9976	<	0.55
bay-il2_pbmc_early_up	0	0.9802	<	0	0.9942	<	0	NA	NA	1
tpa_sens_middle_up	1.20635	0.0087	>	0.0112682	0.0004	>	0	0.9939	<	0.460317
et743_sarcoma_6hrs_up	0.190476	0.966	<	0.000253293	0.8604	<	0	0.9998	<	0.904762
bcrabl_hl60_cdna_up	0.625	0.0067	>	0.00121359	0.7953	>	0	0.9997	<	0.6875
scchn_hpvpos_up	1.75	0.0001	>	0.0291262	0.0012	>	0.197917	<0.001	>	0.4375
uvc_xpcs_all_up	1.09091	0.0171	>	0.010904	0.0024	>	0.0424242	0.4507	>	0.545455
tsadac_rkosilent_up	0	0.8413	<	0	0.9541	<	0	NA	NA	1
il2_pbmc_48hr_up	1.82329	<0.001	>	0.00940705	<0.001	>	0.0163459	0.4635	>	0.253012
sarcomas_leiomyosarcoma_calp_up	0	0.9802	<	0	0.9942	<	0	NA	NA	1
xpb_ttd-cs_up	0.235294	0.9985	<	0.000498504	0.9133	<	0	0.9998	<	0.882353
dac_panc50_up	0.444444	0.9528	>	0.000187371	0.679	<	0.0833333	0.0282	>	0.805556
hdaci_colon_tsa24hrs_up	0	0.9835	<	0	0.9951	<	0	NA	NA	1
stress_tpa_specific_up	1.05556	0.0034	>	0.00505902	0.035	>	0.0675926	0.0658	>	0.527778
il6_scar_fibro_up	0.8	0.0024	>	0.00423358	0.2421	>	0	0.9988	<	0.6
hpv31_up	0.307692	0.9063	<	0.000258131	0.8349	<	0	0.9994	<	0.846154
## DOWNREGULATED LISTS
#List_id	Connections degree (mean)	Connections degree (pvalue)	Connections degree (test direction)	Betweenness (mean)	Betweenness (pvalue)	Betweeness (test direction)	Clustering coefficient (mean)	Clustering coefficient (pvalue)	Clustering coefficient (test direction)	Number of components (mean)
oldwerner_fibro_dn	0.734177	0.3118	<	0.0004218	0.136	<	0	0.995	<	0.632911
hdaci_colon_tsa12hrs_dn	0	0.9802	<	0	0.9942	<	0	NA	NA	1
senescence_hff_dn	2.66981	<0.001	>	0.0104773	<0.001	>	0.0471269	0.0004	>	0.25
tpa_resist_late_dn	0.90625	0.147	>	0.00146559	0.0486	>	0	0.9947	<	0.5625
uv-cmv_unique_hcmv_6hrs_dn	1.05405	0.0029	>	0.00186801	0.0851	>	0.00990991	0.4819	>	0.486486
heartfailure_atria_dn	0.93617	0.106	<	0.00298051	0.343	>	0.0414894	0.0565	>	0.606383
brca1_overexp_dn	1.53968	0.0016	>	0.0108077	<0.001	>	0.0012214	0.9372	<	0.34127
sarcomas_schwannoma_dn	0	0.8784	<	0	0.9654	<	0	NA	NA	1
5fu_resist_gastric_dn	0	0.7718	<	0	0.932	<	0	NA	NA	1
oxstress_rpe_h2o2hne_dn	0.594595	0.4503	>	0.00215183	0.4015	>	0	0.9986	<	0.702703
bleo_human_lymph_high_24hrs_dn	0	0.9901	<	0	0.9971	<	0	NA	NA	1
alk1_hmvec_4hr_dn	0.623377	0.0141	<	0.000351124	0.0841	<	0	0.9621	<	0.701299
hdaci_colon_sul2hrs_dn	0	0.8233	<	0	0.9485	<	0	NA	NA	1
sarcomas_synovial_dn	0.666667	0.0195	>	0.00299625	0.7544	>	0	0.9997	<	0.666667
hdaci_colon_cur30min_dn	0.8	0.044	>	0.05	0.6749	>	0	1	>	0.6
hdaci_colon_tsabut_dn	0.88	0.0024	>	0.0129927	0.0981	>	0	0.9986	<	0.56
mms_human_lymph_high_4hrs_dn	1	0.0091	>	0.0625	0.7191	>	0	1	>	0.5
et743pt650_breastca_dn	0.75	0.0043	>	0.00657895	0.8153	>	0	1	>	0.625
sarcomas_liposarcoma_dn	0	0.8413	<	0	0.9541	<	0	NA	NA	1
scchn_hpvpos_dn	0.333333	0.6001	>	0.00157233	0.9286	>	0	0.9999	<	0.833333
il6_scar_fibro_dn	0.5	0.3092	>	0.00657895	0.8207	>	0	0.9999	<	0.75
adr_res_xenografts_dn	0	0.9802	<	0	0.9942	<	0	NA	NA	1
hdaci_colon_cur12hrs_dn	0	0.9868	<	0	0.9961	<	0	NA	NA	1
p21_middle_dn	0.4	0.0726	>	0	0.9157	<	0	NA	NA	0.8
hdaci_colon_but48hrs_dn	1.04762	0.7799	>	0.00384691	0.1549	>	0	0.9416	<	0.488095
p21_early_dn	0.363636	0.5351	>	0.00211416	0.9032	>	0	0.9999	<	0.818182
uvc_low_c2_dn	0.266667	0.7589	>	0.000749064	0.9629	<	0	0.9999	<	0.866667
hdaci_colon_but12hrs_dn	1.15625	0.0026	>	0.00601454	0.0094	>	0.0364583	0.4507	>	0.453125
brca2kd_dn	0	0.977	<	0	0.9932	<	0	NA	NA	1
hdaci_colon_cur16hrs_dn	0	0.977	<	0	0.9932	<	0	NA	NA	1
stress_genotoxic_specific_dn	0.486486	0.6514	>	0.00133414	0.6283	>	0.0630631	0.0836	>	0.783784
stress_ionizing_specific_dn	0	0.9868	<	0	0.9961	<	0	NA	NA	1
uvc_high_d4_dn	0.3	0.4558	<	0.000981055	0.7025	>	0	0.9992	<	0.85
oldonly_fibro_dn	0.428571	0.9084	<	0.000716332	0.8309	<	0	0.9996	<	0.785714
bleo_human_lymph_high_4hrs_dn	0.6	0.0148	>	0.00294118	0.8744	>	0	1	>	0.7
uvc_high_d2_dn	0.965517	0.0036	>	0.0124725	0.0438	>	0	0.9984	<	0.517241
bay-il2_pbmc_middle_dn	0.25	0.9375	>	0.000166003	0.81	<	0	0.9998	<	0.875
mms_human_lymph_low_4hrs_dn	0.533333	0.0726	>	0.00149813	0.7544	>	0	0.9997	<	0.733333
adip_human_dn	0.315789	0.7279	>	0.000348554	0.8894	<	0	0.9998	<	0.842105
uvb_nhek4_6hrs_dn	0	0.7718	<	0	0.932	<	0	NA	NA	1
middleage_dn	0.888889	0.0007	>	0.0124378	0.1401	>	0	0.9993	<	0.555556
hdaci_colon_tsa2hrs_dn	0.444444	0.391	>	0.000829187	0.8859	>	0	0.9996	<	0.777778
ribavirin_rsv_dn	0.631579	0.1961	>	0.0012286	0.25	>	0	0.9984	<	0.684211
as3_fibro_dn	1.0303	<0.001	>	0.00539811	0.0778	>	0	0.9982	<	0.484848
ad12_48hrs_dn	0.625	0.0287	>	0.00606796	0.4066	>	0	0.9996	<	0.6875
gh_exogenous_early_dn	0	0.977	<	0	0.9932	<	0	NA	NA	1
hdaci_colon_sul16hrs_dn	0.933333	0.2625	>	0.00423729	0.0956	>	0.0666667	0.2864	>	0.577778
brca1_sw480_dn	1.15789	<0.001	>	0.00418264	0.1686	>	0.122807	0.0904	>	0.473684
stress_arsenic_specific_dn	0.37037	0.652	<	0.000687994	0.8095	>	0	0.9992	<	0.851852
alk5_hmvec_4hr_dn	0.931507	0.558	<	0.00146426	0.4892	<	0	0.9598	<	0.60274
cmv-chx_hcmv_6hrs_dn	0.571429	0.0527	>	0.00281955	0.921	>	0	0.9999	<	0.714286
il1_cornea_dn	0.245614	0.0021	<	5.70347e-05	0.1029	<	0	0.9992	<	0.877193
17aag_ovca_dn	1.41772	0.0003	>	0.0167328	<0.001	>	0.0540084	0.0257	>	0.43038
uvc_low_c1_dn	0.25	0.7113	>	0	0.9541	<	0	NA	NA	0.875
hdaci_colon_tsa48hrs_dn	0.666667	0.0798	>	0.0208333	0.7247	>	0	1	>	0.666667
ad12_any_dn	1.74468	<0.001	>	0.00984532	<0.001	>	0	0.9956	<	0.340426
bay_pbmc_48hr_dn	1.45333	0.1947	>	0.00283321	0.3222	>	0	0.8833	<	0.493333
et743_sarcoma_resist_dn	0	0.9868	<	0	0.9961	<	0	NA	NA	1
hdaci_colon_tsa30min_dn	0	0.8784	<	0	0.9654	<	0	NA	NA	1
ifnalpha_nl_dn	0.571429	0.1221	>	0.010989	0.776	>	0	1	>	0.714286
hpve7_hpve6_hfk_dn	0.142857	0.8868	<	0	0.7808	<	0	NA	NA	0.928571
cmv_40min_dn	0	0.9868	<	0	0.9961	<	0	NA	NA	1
cantharidin_dn	0.682927	0.6935	<	0.000470249	0.6523	<	0	0.999	<	0.658537
cmv_hcmv_timecourse_10hrs_dn	0	0.7235	<	0	0.9157	<	0	NA	NA	1
dex_keratinocyte_1hr_dn	0	0.7886	<	0	0.9375	<	0	NA	NA	1
bay-il2_pbmc_late_dn	1.07865	0.7932	>	0.000792919	0.3183	<	0.0389513	0.0874	>	0.539326
ad12_12hrs_dn	1.52381	<0.001	>	0.0233029	0.9094	>	0	1	>	0.238095
hdaci_colon_cursul_dn	0	0.8413	<	0	0.9541	<	0	NA	NA	1
caries_pulp_dn	0.705882	0.5077	>	0.000448912	0.6219	>	0	0.9972	<	0.647059
ageing_lymph_dn	0.285714	0.7119	>	0.00093985	0.961	>	0	0.9999	<	0.857143
ageing_kidney_dn	0.52459	0.0042	<	0.000370892	0.0955	<	0	0.9761	<	0.737705
ifnalpha_hcc_dn	0.5	0.1679	>	0.00657895	0.8153	>	0	1	>	0.75
uvc_xpcs_4hr_dn	1.80617	<0.001	>	0.00740857	<0.001	>	0.0181539	0.0048	>	0.30837
uvc_high_d9_dn	0.5	0.2811	>	0.00118343	0.9357	>	0	0.9996	<	0.75
tsa_cd4_dn	0.631579	0.0222	>	0.00383409	0.3604	>	0	0.9995	<	0.684211
et743_hela_dn	0	0.8058	<	0	0.943	<	0	NA	NA	1
heatshock_old_dn	0	0.9802	<	0	0.9942	<	0	NA	NA	1
cmv_hcmv_timecourse_12hrs_dn	0.909091	0.0138	>	0.0338266	0.1999	>	0	0.9996	<	0.545455
sarcomas_histiocytoma_dn	0	0.9901	<	0	0.9971	<	0	NA	NA	1
gh_exogenous_late_dn	0.358974	0.166	<	0.000182889	0.343	<	0	0.9992	<	0.820513
p21_late_dn	0	0.9802	<	0	0.9942	<	0	NA	NA	1
il2_pbmc_6hr_dn	1.2973	0.0013	>	0.0048805	0.0257	>	0.0027027	0.9831	>	0.396396
cmv_uv-cmv_common_hcmv_6hrs_dn	0.347826	0.8246	>	0.00189861	0.6976	>	0	0.9994	<	0.826087
mms_human_lymph_high_24hrs_dn	0	0.7235	<	0	0.9157	<	0	NA	NA	1
uvc_high_d8_dn	0.111111	0.8569	<	0	0.7276	<	0	NA	NA	0.944444
ad12_24hrs_dn	0.736842	0.0012	>	0.00383409	0.3604	>	0	0.9995	<	0.631579
tgfb_hmvec_2hr_dn	1.15385	0.512	>	0.00734749	0.0092	>	0.0107692	0.8723	>	0.453846
hg_progeria_dn	0.592593	0.0182	>	0.000687994	0.7625	>	0	0.9992	<	0.703704
sarcomas_gistromal_dn	0.5	0.1679	>	0.00657895	0.8153	>	0	1	>	0.75
hdaci_colon_but16hrs_dn	1.43478	0.0069	>	0.0240283	<0.001	>	0.0634058	0.1614	>	0.347826
uvc_high_d6_dn	0.521739	0.5337	>	0.000569584	0.7457	>	0	0.9994	<	0.73913
uvb_nhek4_1hr_dn	0	0.9835	<	0	0.9951	<	0	NA	NA	1
adipogenesis_hmsc_class8_dn	0.947368	0.0085	>	0.0334611	0.0079	>	0	0.9986	<	0.526316
fsh_ovary_mcv152_dn	0.888889	0.0066	>	0.0112524	0.0088	>	0	0.9974	<	0.555556
vcr_res_xenografts_dn	0	0.9901	<	0	0.9971	<	0	NA	NA	1
cmv_hcmv_timecourse_48hrs_dn	0.795699	0.0177	<	0.00233095	0.3325	<	0.00576037	0.6089	>	0.634409
werner_fibro_dn	0.985075	0.8996	<	0.000584192	0.0907	<	0	0.9065	<	0.529851
cmv_24hrs_dn	0.84375	0.147	>	0.00160174	0.4476	>	0.0234375	0.3363	>	0.59375
hdaci_colon_tsa24hrs_dn	0	0.9835	<	0	0.9951	<	0	NA	NA	1
alzheimers_incipient_dn	1.46099	0.0632	>	0.00689098	0.0002	>	0.0212766	0.7735	>	0.446809
bay_pbmc_2hr_dn	1.2	0.1514	>	0.00206575	0.1248	>	0.0025	0.9546	>	0.45625
et743_sarcoma_24hrs_dn	1.77083	0.0002	>	0.0181936	<0.001	>	0.0320437	0.0194	>	0.302083
hdaci_colon_but30min_dn	0.2	0.5396	<	0.000295858	0.7794	<	0	0.9998	<	0.9
hdaci_colon_tsa_dn	0.765957	0.662	>	0.00177133	0.3014	>	0	0.9966	<	0.638298
icf_dn	0	0.8058	<	0	0.943	<	0	NA	NA	1
fsh_human_granulosa_dn	0.5	0.1853	>	0	0.9961	<	0	NA	NA	0.75
gn_camp_granulosa_dn	0.819672	0.119	>	0.000751057	0.2613	>	0	0.9958	<	0.590164
bap_hepg2_dn	3.33333	<0.001	>	0.00785938	<0.001	>	0	0.9942	<	0.403509
et743_sarcoma_dn	2.68217	<0.001	>	0.00675555	<0.001	>	0.029428	<0.001	>	0.263566
tsa_hepatoma_cancer_dn	0.4	0.4529	>	0.00224719	0.9318	>	0	0.9999	<	0.8
tpa_resist_middle_dn	1.08571	0.6694	>	0.00680399	0.0247	>	0	0.9282	<	0.504762
uvc_high_d7_dn	1.05556	0.01	>	0.00871276	0.0239	>	0	0.9976	<	0.527778
scar_fibro_dn	0	0.9737	<	0	0.9922	<	0	NA	NA	1
il2_pbmc_30min_dn	0	0.8413	<	0	0.9541	<	0	NA	NA	1
pituitary_fetal_dn	0	0.9802	<	0	0.9942	<	0	NA	NA	1
werneronly_fibro_dn	0.553191	0.8151	<	0.000205969	0.3959	<	0	0.9978	<	0.744681
bay_pbmc_6hr_dn	1.08108	0.5049	>	0.00111679	0.2447	<	0	0.8792	<	0.47027
adipogenesis_hmsc_class7_dn	0	0.9868	<	0	0.9961	<	0	NA	NA	1
cmv_hcmv_timecourse_30min_dn	0	0.9868	<	0	0.9961	<	0	NA	NA	1
hdaci_colon_but2hrs_dn	0	0.8058	<	0	0.943	<	0	NA	NA	1
hdaci_three_dn	1	0.0179	>	0.25	0.6083	>	0	1	>	0.5
cmv_hcmv_timecourse_6hrs_dn	0.541667	0.7172	>	0.00137087	0.5978	>	0	0.9986	<	0.729167
htert_dn	0.368421	0.2023	<	0.000435954	0.5489	<	0	0.9989	<	0.815789
dac_cgi_fibro_dn	0	0.977	<	0	0.9932	<	0	NA	NA	1
hdaci_colon_sul12hrs_dn	0.4	0.763	>	0.00299625	0.7349	>	0	0.9996	<	0.8
uvb_scc_dn	1.13402	0.7511	>	0.01448	0.0002	>	0.00687285	0.7358	>	0.453608
bcnu_glioma_nomgmt_48hrs_dn	0.666667	0.3903	>	0.00472335	0.158	>	0	0.9986	<	0.666667
hdaci_colon_sul_dn	1.31944	0.0206	>	0.00959265	<0.001	>	0.0212963	0.7638	>	0.388889
ni2_lung_dn	1.15789	0.0085	>	0.0045312	0.3072	>	0.184211	0.0125	>	0.578947
et743pt650_colonca_dn	0.756757	0.0363	>	0.00159236	0.2788	>	0	0.9984	<	0.621622
cmv_hcmv_timecourse_14hrs_dn	0.375	0.9768	<	0.000202484	0.7124	<	0	0.9994	<	0.8125
cis_xpc_dn	1.09524	0.276	>	0.000576813	0.0185	<	0.0196429	0.7319	>	0.47619
bcrabl_hl60_cdna_dn	1.05556	0.0001	>	0.00697958	0.097	>	0.0833333	0.2541	>	0.5
hbx_hep_dn	0.941176	0.0004	>	0.0149551	0.117	>	0	0.9993	<	0.529412
uvc_ttd-xpcs_common_dn	1.35	0.19	>	0.00336112	0.0261	>	0.0156944	0.0793	>	0.433333
adipocyte_brca_dn	0	0.977	<	0	0.9932	<	0	NA	NA	1
reovirus_hek293_dn	1.70149	<0.001	>	0.00986799	<0.001	>	0.00473821	0.6353	>	0.293532
uv_unique_fibro_dn	0.190476	0.4847	<	0.000253293	0.7575	<	0	0.9998	<	0.904762
hdaci_colon_sul48hrs_dn	0.736842	0.5303	>	0.000990805	0.2468	>	0	0.9975	<	0.631579
et743_sarcoma_48hrs_dn	1.9521	<0.001	>	0.0110009	<0.001	>	0.0337801	<0.001	>	0.305389
uvb_nhek1_dn	1.93496	<0.001	>	0.00908813	<0.001	>	0.00947954	0.4059	>	0.239837
ifnalpha_resist_dn	0	0.8058	<	0	0.943	<	0	NA	NA	1
cmv_hcmv_timecourse_8hrs_dn	0.285714	0.7119	>	0.00093985	0.961	>	0	0.9999	<	0.857143
oxstress_rpe_hnetbh_dn	1.10145	<0.001	>	0.00704261	0.0055	>	0.0516908	0.0591	>	0.478261
gh_exogenous_any_dn	0.291667	0.0218	<	9.654e-05	0.1904	<	0	0.9927	<	0.854167
bcnu_glioma_mgmt_48hrs_dn	1.22059	0.6398	>	0.0065813	0.0036	>	0.0242647	0.6483	>	0.448529
il2_pbmc_48hr_dn	0.94898	0.8252	<	0.00138847	0.0833	<	0	0.8772	<	0.535714
hdaci_colon_cur24hrs_dn	0	0.8976	<	0	0.971	<	0	NA	NA	1
gh_autocrine_dn	0.453333	0.0001	<	6.42213e-05	0.0026	<	0	0.9784	<	0.786667
cmv_all_dn	1.18812	0.1116	>	0.00482843	0.0029	>	0.0171067	0.5215	>	0.455446
heat_glioblastoma_dn	0.428571	0.3822	>	0.00093985	0.9536	<	0	0.9998	<	0.785714
il2_pbmc_2hr_dn	0	0.8413	<	0	0.9541	<	0	NA	NA	1
uvc_ttd_8hr_dn	1.42466	0.0005	>	0.00570951	0.0017	>	0.0133399	0.5261	>	0.363014
ageing_brain_dn	1.64964	0.0002	>	0.0104041	<0.001	>	0.0430657	0.0121	>	0.343066
cmv_hcmv_6hrs_dn	0.434783	0.9352	>	0.000814117	0.8504	<	0	0.9992	<	0.782609
stress_tpa_specific_dn	0	0.9868	<	0	0.9961	<	0	NA	NA	1
uvc_low_c3_dn	0	0.7718	<	0	0.932	<	0	NA	NA	1
cmv_hcmv_timecourse_16hrs_dn	0.615385	0.1296	>	0.0120192	0.3014	>	0	0.9996	<	0.692308
hdaci_colon_sul24hrs_dn	1.01299	0.7444	>	0.00340179	0.2777	>	0.0408163	0.2928	>	0.545455
cmv-uv_hcmv_6hrs_dn	1.18	0.2525	>	0.00616416	0.075	>	0.00822222	0.5382	>	0.44
old_fibro_dn	0.877193	0.667	<	0.000651724	0.1918	<	0	0.9238	<	0.578947
xpb_ttd-cs_dn	0.315789	0.9233	>	0.00104566	0.9369	<	0	0.9998	<	0.842105
hpv31_dn	0.258065	0.6682	<	0.000148998	0.7363	<	0	0.9996	<	0.870968
sarcomas_leiomyosarcoma_dn	0	0.9901	<	0	0.9971	<	0	NA	NA	1
bap_mcf7_dn	3	<0.001	>	0.00435059	<0.001	>	0	0.9863	<	0.34375
bcnu_glioma_mgmt_24hrs_dn	0.482759	0.815	>	0.000641966	0.6914	>	0	0.999	<	0.793103
uvb_nhek2_dn	0.753247	0.3419	>	0.00295947	0.1344	>	0	0.9942	<	0.636364
alk1_hmvec_2hr_dn	0.623377	0.0141	<	0.000351124	0.0841	<	0	0.9621	<	0.701299
bep_mcf7_dn	0.8	0.0199	>	0.0082397	0.2274	>	0	0.9992	<	0.6
sarcomas_leiomyosarcoma_calp_dn	0	0.9802	<	0	0.9942	<	0	NA	NA	1
dox_resist_gastric_dn	0	0.8233	<	0	0.9485	<	0	NA	NA	1
ad12_32hrs_dn	0.588235	0.0403	>	0.00498504	0.437	>	0	0.9996	<	0.705882
tpa_resist_early_dn	0.864865	0.3783	>	0.00384924	0.0182	>	0	0.9944	<	0.581081
tafi_kd_dn	0.413793	0.9277	>	0.000275128	0.7746	<	0	0.9994	<	0.793103
ageing_kidney_specific_dn	0.57971	0.0237	<	0.000471206	0.0324	<	0	0.9761	<	0.710145
dac_fibro_dn	0.4	0.4643	>	0.00294118	0.8785	>	0	0.9999	<	0.8
p21_any_dn	0.857143	0.0066	>	0.00138002	0.1889	>	0	0.9982	<	0.6
et743_sarcoma_72hrs_dn	2.18719	<0.001	>	0.009735	<0.001	>	0.0335494	0.0002	>	0.251232
bcrabl_hl60_affy_dn	0	0.8413	<	0	0.9541	<	0	NA	NA	1
cmv_hcmv_timecourse_4hrs_dn	0.941176	0.0042	>	0.00648624	0.0445	>	0	0.9982	<	0.529412
alk5_hmvec_2hr_dn	0.931507	0.558	<	0.00146426	0.4892	<	0	0.9598	<	0.60274
uvc_high_d3_dn	0.292683	0.7825	<	9.40498e-05	0.4922	<	0	0.9994	<	0.853659
fsh_granulosa_dn	1.24138	<0.001	>	0.0059312	0.0002	>	0	0.9903	<	0.402299
et743_resist_dn	0.952381	0.0142	>	0.00390034	0.0486	>	0	0.9976	<	0.595238
refractory_gastric_dn	0.8	0.044	>	0.05	0.6749	>	0	1	>	0.6
bay_pbmc_24hr_dn	0.955752	0.7372	<	0.000380243	0.019	<	0	0.926	<	0.548673
p21_p53_late_dn	0.857143	0.0055	>	0.010989	0.7677	>	0	0.9999	<	0.571429
bcnu_glioma_nomgmt_24hrs_dn	0	0.9737	<	0	0.9922	<	0	NA	NA	1
rett_dn	0.571429	0.2292	>	0.010989	0.7677	>	0	0.9999	<	0.714286
serum_fibroblast_core_dn	0.88189	0.3094	<	0.00170522	0.236	<	0	0.9194	<	0.582677
lvad_heartfailure_dn	0.285714	0.8177	<	0.000204666	0.7933	<	0	0.9996	<	0.857143
uvb_nhek4_24hrs_dn	0.4	0.4529	>	0.00224719	0.9318	>	0	0.9999	<	0.8
ifn_beta_glioma_dn	1.07407	<0.001	>	0.00277239	0.0254	>	0	0.9968	<	0.462963
uvc_low_all_dn	0.390244	0.7825	<	0.0015675	0.6569	>	0	0.9992	<	0.804878
metastasis_adenocarc_dn	0.705882	0.0736	>	0.000335495	0.8484	<	0.0882353	0.0787	>	0.676471
oxstress_rpetwo_dn	1.9125	<0.001	>	0.0142482	<0.001	>	0.0375969	0.0286	>	0.24375
oxstress_rpethree_dn	0.580645	0.0226	>	0.000893988	0.7239	>	0	0.999	<	0.709677
heatshock_young_dn	0	0.9868	<	0	0.9961	<	0	NA	NA	1
pt650_colonca_dn	0.6	0.0761	>	0.0117647	0.4875	>	0	1	>	0.7
senescence_hela_dn	2.52444	<0.001	>	0.0080336	<0.001	>	0.0388767	0.0001	>	0.253333
brca1_overexp_prostate_dn	1.24706	0.0318	>	0.0109948	<0.001	>	0.04	0.0048	>	0.494118
gamma_unique_fibro_dn	0.76	0.601	>	0.00228279	0.2767	>	0	0.9966	<	0.62
cis_resist_lung_dn	0.4	0.4643	>	0.00294118	0.8785	>	0	0.9999	<	0.8
o6bg_resist_medulloblastoma_dn	1.08696	0.0001	>	0.0151382	0.0004	>	0	0.9968	<	0.478261
oxstress_breastca_dn	0	0.9737	<	0	0.9922	<	0	NA	NA	1
senescence_rep-ind_dn	2.10526	<0.001	>	0.0137172	<0.001	>	0.0669008	0.0002	>	0.255639
scchn_hpvneg_dn	0.25	0.992	>	0.000606796	0.9307	<	0	0.9999	<	0.875
nab_lung_dn	0.869565	0.0013	>	0.00162823	0.1701	>	0.0507246	0.2735	>	0.586957
uvc_high_d5_dn	0.8	0.1095	>	0.00206271	0.3302	>	0	0.9988	<	0.633333
gamma-uv_fibro_dn	0.307692	0.9063	<	0.000258131	0.8349	<	0	0.9996	<	0.846154
4nqo_unique_fibro_dn	0	0.9802	<	0	0.9942	<	0	NA	NA	1
cmv_hcmv_timecourse_1hr_dn	0.742857	0.0444	>	0.00148224	0.2196	>	0	0.9984	<	0.628571
tnfa_nfkb_ind_dn	0	0.9835	<	0	0.9951	<	0	NA	NA	1
tpa_sens_late_dn	1.53586	0.003	>	0.00602264	0.0001	>	0.0140395	0.1442	>	0.379747
dex_keratinocyte_4hr_dn	0.32	0.943	<	0.000291971	0.8559	<	0	0.9996	<	0.84
hbx_nl_dn	0	0.7718	<	0	0.932	<	0	NA	NA	1
esr_fibroblast_dn	1	0.0002	>	0.00424757	0.1159	>	0	0.9993	<	0.5625
cmv_8hrs_dn	1	0.0016	>	0.0175815	0.0025	>	0	0.9972	<	0.5
lh_granulosa_dn	1.24138	<0.001	>	0.0059312	0.0002	>	0	0.9903	<	0.402299
cmv_hcmv_timecourse_18hrs_dn	0	0.4656	<	0	0.7947	<	0	NA	NA	1
hbx_hcc_dn	0.782609	0.0418	>	0.0176571	0.0673	>	0	0.9988	<	0.608696
il2_pbmc_4hr_dn	1.2963	0.0015	>	0.00492488	0.004	>	0.00622371	0.9882	<	0.388889
oldage_dn	1.16981	<0.001	>	0.00215186	0.0205	>	0	0.9966	<	0.433962
cmv_hcmv_timecourse_20hrs_dn	0	0.0235	<	0	0.436	<	0	NA	NA	1
dsrna_dn	0.5	0.2836	>	0.00628931	0.5867	>	0	0.9997	<	0.75
cmv_hcmv_timecourse_24hrs_dn	0.363636	0.9353	<	0.000674764	0.8266	>	0	0.9992	<	0.818182
p21_p53_middle_dn	0.8	0.0455	>	0.00414201	0.7197	>	0.116667	0.032	>	0.65
hdaci_colon_sul30min_dn	0.173913	0.3868	<	0.000189861	0.7148	<	0	0.9998	<	0.913043
brca2_brca1_dn	0.684211	0.4863	>	0.000951173	0.4973	>	0	0.9984	<	0.710526
nf90_dn	0.384615	0.935	<	0.000258131	0.8349	<	0	0.9996	<	0.807692
p21_p53_early_dn	0.571429	0.0125	>	0.00093985	0.961	>	0	0.9999	<	0.714286
hdaci_colon_but24hrs_dn	1.47727	0.0024	>	0.0172141	<0.001	>	0.0200758	0.6838	>	0.363636
uvc_high_d1_dn	0	0.7553	<	0	0.9265	<	0	NA	NA	1
brg1_alab_dn	0.533333	0.6006	>	0.000825083	0.776	>	0	0.9992	<	0.733333
hdaci_colon_cur_dn	0.833333	0.4068	>	0.00564409	0.1762	>	0	0.9988	<	0.666667
as3_hek293_dn	0	0.9737	<	0	0.9922	<	0	NA	NA	1
uv-4nqo_fibro_dn	0	0.3683	<	0	0.7405	<	0	NA	NA	1
oxstress_rpe_h2o2tbh_dn	0.428571	0.9794	>	0.00163733	0.6599	>	0	0.9994	<	0.785714
4nqo-gamma_fibro_dn	0	0.9835	<	0	0.9951	<	0	NA	NA	1
hdaci_colon_but_dn	1.84127	<0.001	>	0.0106308	<0.001	>	0.0275048	0.0094	>	0.31746
p21_p53_any_dn	1.48837	<0.001	>	0.0167041	0.0001	>	0.0930233	0.0306	>	0.418605
bay_pbmc_4hr_dn	0.881579	0.412	<	0.000257975	0.0008	<	0	0.9173	<	0.572368
ifnalpha_nl_hcc_dn	0.8	0.044	>	0.05	0.6749	>	0	1	>	0.6
